# Supplementary material for: Mitochondria reorganization upon proliferation arrest predicts individual yeast cell fate
Source: eLife. 2018 Oct 9;7:e35685. doi: 10.7554/eLife.35685 (PMC6177259; doi:10.7554/eLife.35685)
Supplement: Figure 1—source data 1. [file elife-35685-fig1-data1.xlsx]

## Sheet: Panel A
		Tubular	Globular	Fragmented	Vesicular	total
	0	188	2	0	0	190
		0.989474	0.0105263	0	0
	6h	265	3	0	0	268
	%	0.988806	0.011194	0	0
	7h	383	7	19	1	410
	%	0.934146	0.0170732	0.0463415	0.00243902
	8h	168	19	95	2	284
	%	0.591549	0.0669014	0.334507	0.00704225
	9h	159	23	167	6	355
	%	0.447887	0.0647887	0.470423	0.0169014
	10h	73	23	202	32	330
	%	0.221212	0.069697	0.612121	0.0969697
	11h	24	25	342	40	431
	%	0.0556845	0.0580046	0.793503	0.0928074
	12h	41	17	123	36	217
	%	0.18894	0.078341	0.56682	0.165899
	13h	46	24	184	122	376
	%	0.12234	0.0638298	0.489362	0.324468
	15h	88	38	181	119	426
	%	0.206573	0.0892019	0.424883	0.279343
	29h	10	35	59	190	294
	%	0.0340136	0.119048	0.20068	0.646259
	168h	0	38	0	368	406
	%	0	0.0935961	0	0.906404

## Sheet: Panel B
				7d
					Globular	Vesicular	Dead		Globular	Vesicular	Dead
				Ilv3 WT	11	146	1	atg32∆	12	255	2
					0.0700637	0.929936	0.00680272		0.0449438	0.955056	0.0077821
				Ilv3 WT II	7	169	3	atg32∆ II	8	135	1
					0.0397727	0.960227	0.0174419		0.0559441	0.944056	0.00735294
				Mean	0.0549182	0.945082	0.0121223		0.0504439	0.949556	0.00756752
				SD	0.0214189	0.0214189	0.00752301		0.00777834	0.00777834	0.000303462
				7d
					ves	agg	% ves	% agg	% ves	% agg
				Ilv3 WT	218	10	0.0438596	0.95614	0.0449183	0.955082	Mean
				Ilv3 WT II	166	8	0.045977	0.954023	0.0014972	0.0014972	SD
				dnm1∆	233	5	0.0210084	0.978992	0.0281513	0.971849	Mean
				dnm1∆ II	164	6	0.0352941	0.964706	0.0101015	0.0101015	SD
				fis1∆	248	6	0.023622	0.976378	0.0158433	0.984157	Mean
				fis1∆ II	246	2	0.00806452	0.991935	0.0110008	0.0110008	SD
				caf4∆	230	3	0.0128755	0.987124	0.0181749	0.981825	Mean
				caf4∆ II	208	5	0.0234742	0.976526	0.00749437	0.00749437	SD
				mdv1∆	161	4	0.0242424	0.975758	0.0232819	0.976718	Mean
				mdv1∆ II	219	5	0.0223214	0.977679	0.00135835	0.00135835	SD

## Sheet: Panel F-G
% of cell with glob mito											% of cell with glob mito after pulse then YPGE/YPD
	YPGE										YPGE						YPDA				YPDA
			T0	30min	2h	3h	4h	19h					T0		T+15h		T1h30		T3h		T1h30		T3h
		glob	0.0100475	0.0191775	0.0518478	0.0696185	0.087014	0.0988906					YPGE		YPGE		YPDA		YPDA		FITC-		FITC-
			0.000867633	0.0028774	0.0132607	0.000440626	0.00106347	0.0168774					FITC+ glob%	FITC- glob%	FITC+ glob%	FITC- glob%	FITC+ glob nb	FITC+ All nb	FITC+ glob nb	FITC+ All nb	FITC- glob nb	FITC- All nb	FITC- glob nb	FITC- All nb
													0.086262	nd	0.110825	0.00257069	9	350	10	267	1	237	1	244
	Manip I		FITC stained @+4h, after only cell FITC positive count (green nb)										0.087766	nd	0.0869565	0.0113636	6	322	3	169	2	381	0	268
			T0	30min	2h	3h	4h	19h				glob Mean	0.087014	#DIV/0!	0.0988906	0.00696717	1	211	7	401	0	182	1	349
		glob	4	6	11	28	54	43				glob SD	0.00106347	#DIV/0!	0.0168774	0.00621755	11	247	3	259	1	341	2	367
		All	424	350	259	404	626	388									0.0257143		0.0374532		0.00421941		0.00409836
			0.00943396	0.0171429	0.042471	0.0693069	0.086262	0.110825									0.0186335		0.0177515		0.00524934		0
																	0.00473934		0.0174564		0		0.00286533
																	0.0445344		0.011583		0.00293255		0.00544959
	Manip II		T0	30min	2h	3h	4h	19h									0.0234054		0.021061		0.00310033		0.00310332
		glob	5	7	18	30	33	40									0.0165626		0.0112913		0.00227382		0.00232252
		All	469	330	294	429	376
		only ConcA+						460
		ALL	0.010661	0.0212121	0.0612245	0.0699301	0.087766	0.0869565
	YPDA
			T0	30min	2h	3h	4h	19h
		glob	0.00731421	0.011031	0.0165359	0.00973834	0.0151645	0.0252204
			0.00676357	0.00787224	0.00346683	0.00347442	0.00129074	0.00318504
	Manip I		only cell FITC positive count, unstatind appaer after 4h (green nb)
			T0	30min	2h	3h	4h	19h
		glob	1	2	4	3	6	10
		All	395	366	284	412	421	364
			0.00253165	0.00546448	0.0140845	0.00728155	0.0142518	0.0274725
	Manip II		T0	30min	2h	3h	4h	19h
		glob	3	4	6	4	5	13
		All	248	241	316	328	311
		only ConcA+						566
		ALL	0.0120968	0.0165975	0.0189873	0.0121951	0.0160772	0.0229682

## Sheet: Panel H
		Manip I	T0 Vesicular						T0 Globular
			unbudded D	Budding D	Mother	total			unbudded D	Budding D	Mother	total
			87	48	123	258			32	45	84	161
			0.337209	0.186047	0.476744				0.198758	0.279503	0.521739
			+15h Vesicular						+15h Globular
			unbudded D	Budding D	Mother	total			unbudded D	Budding D	Mother	total
			70	15	177	262			43	48	85	176
			0.267176	0.0572519	0.675573				0.244318	0.272727	0.482955
		Manip II	T0 Vesicular						T0 Globular
			unbudded D	Budding D	Mother	total			unbudded D	Budding D	Mother	total
			79	24	102	205			30	26	78	134
			0.385366	0.117073	0.497561				0.223881	0.19403	0.58209
			+15h Vesicular						+15h Globular
			unbudded D	Budding D	Mother	total			unbudded D	Budding D	Mother	total
			63	21	232	316			41	37	111	189
			0.199367	0.0664557	0.734177				0.216931	0.195767	0.587302
			unbudded D	Budding D	Mother				unbudded D	Budding D	Mother
		T0 Vesicular	0.361288	0.15156	0.487153	Mean		T0 Globular	0.211319	0.236766	0.551914	Mean
			0.0340518	0.0487715	0.0147197	SD			0.0177645	0.0604387	0.0426742	SD
		+15h Vesicular	0.233271	0.0618538	0.704875	Mean		+15h Globular	0.230625	0.234247	0.535128	Mean
			0.0479478	0.00650806	0.0414398	SD			0.0193655	0.054419	0.0737845	SD
