# Supplementary material for: Mitochondria reorganization upon proliferation arrest predicts individual yeast cell fate
Source: eLife. 2018 Oct 9;7:e35685. doi: 10.7554/eLife.35685 (PMC6177259; doi:10.7554/eLife.35685)
Supplement: Figure 1—figure supplement 1—source data 1. [file elife-35685-fig1-figsupp1-data1.xlsx]

## Sheet: panel A
	Y2PDAA	Y2PDAA	Y2PDAA	Y2PDAA	Y2PDAA	Y2PDAA	Y2PGE	Y2PGE	Y2PGE	Y2PGE	Y2PGE	Y2PGE
Time	WT	ILV3GFP	WT	ILV3GFP	ILV3RFP	ILV3RFP	WT	ILV3GFP	WT	ILV3GFP	ILV3RFP	ILV3RFP
0	0.313	0.28	0.28	0.288	0.306	0.283	0.303	0.28	0.282	0.297	0.296	0.275
10	0.305	0.283	0.29	0.292	0.29	0.283	0.28	0.267	0.272	0.285	0.272	0.261
20	0.308	0.285	0.285	0.296	0.297	0.287	0.284	0.265	0.265	0.287	0.271	0.255
30	0.311	0.29	0.288	0.297	0.299	0.289	0.287	0.27	0.269	0.291	0.274	0.26
40	0.315	0.295	0.292	0.304	0.304	0.296	0.293	0.275	0.274	0.297	0.281	0.264
50	0.334	0.313	0.311	0.324	0.326	0.318	0.314	0.294	0.292	0.316	0.301	0.281
60	0.321	0.294	0.292	0.306	0.307	0.296	0.299	0.281	0.28	0.301	0.286	0.267
70	0.298	0.278	0.279	0.288	0.29	0.281	0.284	0.271	0.266	0.284	0.274	0.257
80	0.297	0.281	0.276	0.283	0.286	0.28	0.285	0.274	0.268	0.283	0.275	0.259
90	0.298	0.283	0.278	0.284	0.286	0.281	0.285	0.274	0.267	0.282	0.277	0.263
100	0.303	0.287	0.283	0.289	0.292	0.287	0.289	0.278	0.271	0.286	0.281	0.266
110	0.305	0.287	0.284	0.294	0.293	0.287	0.291	0.278	0.272	0.286	0.282	0.267
120	0.306	0.288	0.285	0.292	0.295	0.288	0.289	0.279	0.273	0.287	0.282	0.267
130	0.303	0.28	0.279	0.289	0.285	0.279	0.28	0.271	0.263	0.28	0.271	0.256
140	0.304	0.285	0.282	0.292	0.294	0.286	0.286	0.276	0.266	0.28	0.278	0.259
150	0.303	0.285	0.281	0.286	0.292	0.284	0.286	0.275	0.267	0.278	0.277	0.262
160	0.311	0.284	0.276	0.284	0.288	0.277	0.278	0.272	0.262	0.273	0.269	0.254
170	0.301	0.284	0.279	0.282	0.292	0.281	0.284	0.274	0.266	0.28	0.275	0.259
180	0.303	0.287	0.278	0.285	0.293	0.284	0.285	0.279	0.271	0.279	0.277	0.266
190	0.309	0.291	0.283	0.287	0.295	0.286	0.288	0.279	0.271	0.28	0.279	0.266
200	0.323	0.302	0.293	0.297	0.307	0.293	0.294	0.291	0.277	0.286	0.285	0.271
210	0.342	0.316	0.302	0.307	0.318	0.307	0.306	0.3	0.285	0.299	0.296	0.278
220	0.34	0.314	0.31	0.312	0.321	0.309	0.308	0.301	0.287	0.297	0.295	0.277
230	0.333	0.311	0.305	0.309	0.322	0.306	0.303	0.294	0.281	0.292	0.291	0.276
240	0.339	0.32	0.304	0.308	0.318	0.307	0.305	0.297	0.284	0.291	0.292	0.277
250	0.349	0.323	0.319	0.322	0.334	0.318	0.315	0.305	0.294	0.303	0.302	0.286
260	0.359	0.339	0.322	0.324	0.334	0.322	0.315	0.306	0.294	0.3	0.301	0.286
270	0.373	0.349	0.34	0.341	0.355	0.342	0.332	0.323	0.312	0.319	0.318	0.302
280	0.432	0.379	0.37	0.367	0.367	0.36	0.346	0.335	0.321	0.325	0.33	0.309
290	0.474	0.421	0.403	0.394	0.396	0.394	0.365	0.356	0.336	0.345	0.346	0.329
300	0.442	0.375	0.362	0.372	0.382	0.371	0.349	0.34	0.326	0.332	0.333	0.317
310	0.422	0.398	0.381	0.376	0.389	0.382	0.355	0.35	0.337	0.34	0.34	0.324
320	0.482	0.445	0.413	0.403	0.407	0.407	0.344	0.366	0.343	0.335	0.334	0.323
330	0.539	0.508	0.476	0.442	0.459	0.447	0.347	0.343	0.329	0.333	0.334	0.32
340	0.431	0.405	0.388	0.369	0.403	0.392	0.344	0.34	0.329	0.333	0.33	0.318
350	0.515	0.482	0.437	0.419	0.433	0.433	0.357	0.351	0.339	0.345	0.344	0.325
360	0.525	0.485	0.457	0.437	0.435	0.448	0.349	0.341	0.338	0.339	0.335	0.322
370	0.623	0.556	0.518	0.49	0.503	0.516	0.358	0.358	0.351	0.351	0.344	0.339
380	0.636	0.594	0.566	0.536	0.561	0.558	0.362	0.362	0.354	0.358	0.348	0.344
390	0.676	0.638	0.605	0.566	0.574	0.579	0.374	0.368	0.358	0.373	0.361	0.354
400	0.761	0.71	0.641	0.576	0.591	0.594	0.361	0.36	0.354	0.356	0.346	0.346
410	0.834	0.743	0.656	0.594	0.622	0.628	0.374	0.372	0.367	0.369	0.358	0.358
420	0.818	0.774	0.723	0.622	0.673	0.686	0.368	0.367	0.364	0.367	0.353	0.358
430	0.868	0.857	0.765	0.642	0.667	0.715	0.382	0.381	0.376	0.385	0.368	0.372
440	0.913	0.839	0.803	0.69	0.72	0.748	0.385	0.383	0.379	0.385	0.366	0.374
450	0.968	0.849	0.869	0.753	0.784	0.769	0.379	0.38	0.378	0.38	0.365	0.373
460	1.025	0.955	0.86	0.778	0.799	0.787	0.406	0.402	0.4	0.407	0.391	0.397
470	1.102	1.062	0.966	0.897	0.973	0.88	0.39	0.39	0.383	0.394	0.375	0.383
480	1.161	1.072	0.907	0.907	1.06	0.93	0.396	0.399	0.397	0.398	0.379	0.391
490	1.2	1.135	1.024	0.962	1.156	0.95	0.398	0.4	0.398	0.402	0.383	0.393
500	1.073	1.021	0.894	0.847	1.072	0.883	0.421	0.424	0.427	0.425	0.396	0.418
510	1.046	0.9	0.912	0.865	1.076	0.876	0.407	0.386	0.383	0.438	0.374	0.41
520	1.102	0.892	0.893	0.866	0.999	0.842	0.394	0.4	0.397	0.4	0.375	0.393
530	1.272	1.199	1.132	1.155	1.227	1.114	0.393	0.398	0.391	0.392	0.37	0.388
540	1.277	1.162	1.081	1.074	1.289	1.024	0.417	0.414	0.41	0.426	0.38	0.406
550	1.231	0.978	0.934	0.915	1.194	0.918	0.465	0.473	0.469	0.451	0.423	0.451
560	1.224	1.036	1.074	0.997	1.232	0.963	0.437	0.457	0.459	0.426	0.443	0.407
570	1.317	1.059	1.026	1.032	1.252	1.025	0.443	0.451	0.445	0.437	0.46	0.429
580	1.314	1.281	1.301	1.268	1.379	1.307	0.452	0.426	0.413	0.45	0.462	0.41
590	1.356	1.319	1.292	1.302	1.376	1.297	0.416	0.423	0.407	0.408	0.376	0.401
600	1.361	1.324	1.316	1.32	1.375	1.299	0.426	0.436	0.423	0.422	0.384	0.417
610	1.387	1.352	1.337	1.355	1.399	1.343	0.441	0.448	0.428	0.43	0.39	0.419
620	1.401	1.344	1.335	1.327	1.398	1.352	0.435	0.448	0.423	0.433	0.387	0.415
630	1.4	1.332	1.343	1.349	1.382	1.349	0.436	0.451	0.433	0.437	0.388	0.418
640	1.401	1.338	1.353	1.352	1.37	1.342	0.45	0.463	0.439	0.444	0.395	0.427
650	1.386	1.358	1.369	1.373	1.376	1.359	0.449	0.46	0.442	0.444	0.396	0.427
660	1.384	1.342	1.367	1.377	1.38	1.359	0.466	0.491	0.458	0.481	0.404	0.444
670	1.349	1.34	1.299	1.322	1.372	1.311	0.532	0.553	0.532	0.52	0.455	0.501
680	1.288	1.268	1.248	1.243	1.35	1.277	0.551	0.579	0.545	0.544	0.476	0.485
690	1.393	1.374	1.393	1.378	1.385	1.384	0.516	0.523	0.462	0.513	0.442	0.448
700	1.39	1.322	1.354	1.355	1.399	1.375	0.524	0.54	0.471	0.519	0.447	0.456
710	1.286	1.326	1.331	1.315	1.416	1.367	0.541	0.559	0.527	0.529	0.432	0.501
720	1.416	1.358	1.41	1.411	1.379	1.385	0.496	0.474	0.447	0.544	0.385	0.429
730	1.403	1.347	1.383	1.386	1.389	1.375	0.521	0.542	0.516	0.505	0.404	0.486
740	1.401	1.377	1.401	1.394	1.386	1.395	0.503	0.503	0.476	0.534	0.402	0.457
750	1.314	1.28	1.281	1.256	1.343	1.277	0.518	0.612	0.568	0.521	0.417	0.525
760	1.364	1.341	1.338	1.311	1.367	1.331	0.508	0.573	0.543	0.539	0.404	0.5
770	1.273	1.319	1.301	1.264	1.398	1.346	0.55	0.61	0.548	0.564	0.434	0.526
780	1.237	1.261	1.234	1.24	1.334	1.257	0.535	0.649	0.555	0.549	0.454	0.531
790	1.223	1.258	1.153	1.181	1.312	1.196	0.55	0.665	0.542	0.573	0.459	0.527
800	1.379	1.349	1.3	1.357	1.364	1.317	0.59	0.663	0.594	0.599	0.504	0.542
810	1.426	1.385	1.407	1.404	1.413	1.406	0.609	0.64	0.601	0.611	0.485	0.539
820	1.394	1.387	1.406	1.385	1.414	1.41	0.572	0.616	0.59	0.593	0.449	0.534
830	1.373	1.37	1.366	1.357	1.417	1.369	0.545	0.654	0.554	0.551	0.449	0.516
840	1.355	1.373	1.37	1.367	1.418	1.399	0.568	0.634	0.602	0.594	0.468	0.538
850	1.312	1.297	1.315	1.349	1.414	1.369	0.614	0.657	0.626	0.626	0.495	0.556
860	1.302	1.325	1.298	1.274	1.433	1.373	0.609	0.696	0.607	0.632	0.477	0.56
870	1.367	1.35	1.365	1.342	1.399	1.354	0.627	0.725	0.624	0.643	0.496	0.584
880	1.352	1.345	1.328	1.362	1.412	1.39	0.645	0.679	0.654	0.652	0.517	0.615
890	1.396	1.381	1.393	1.397	1.435	1.414	0.668	0.658	0.664	0.688	0.513	0.601
900	1.371	1.373	1.392	1.38	1.39	1.375	0.65	0.681	0.653	0.658	0.512	0.616
910	1.385	1.396	1.418	1.411	1.421	1.424	0.649	0.68	0.675	0.669	0.486	0.613
920	1.372	1.369	1.344	1.333	1.443	1.416	0.643	0.688	0.646	0.653	0.49	0.598
930	1.398	1.37	1.403	1.381	1.405	1.403	0.641	0.679	0.635	0.676	0.447	0.605
940	1.363	1.332	1.345	1.328	1.411	1.377	0.661	0.763	0.659	0.674	0.534	0.623
950	1.406	1.393	1.388	1.353	1.416	1.399	0.681	0.731	0.679	0.688	0.562	0.616
960	1.381	1.384	1.368	1.346	1.445	1.405	0.7	0.788	0.739	0.732	0.59	0.682
970	1.412	1.413	1.426	1.424	1.429	1.412	0.698	0.743	0.709	0.709	0.597	0.654
980	1.43	1.404	1.417	1.416	1.424	1.425	0.687	0.737	0.702	0.71	0.588	0.649
990	1.417	1.387	1.411	1.414	1.428	1.423	0.685	0.75	0.718	0.72	0.58	0.651
1000	1.399	1.375	1.388	1.381	1.431	1.404	0.719	0.783	0.735	0.748	0.58	0.675
1010	1.427	1.378	1.422	1.419	1.388	1.385	0.623	0.703	0.657	0.714	0.498	0.607
1020	1.446	1.419	1.432	1.421	1.423	1.422	0.693	0.745	0.713	0.72	0.511	0.661
1030	1.423	1.387	1.37	1.379	1.415	1.399	0.715	0.742	0.723	0.711	0.566	0.671
1040	1.362	1.37	1.314	1.295	1.399	1.333	0.745	0.769	0.73	0.725	0.599	0.669
1050	1.415	1.376	1.379	1.379	1.415	1.383	0.813	0.897	0.795	0.742	0.671	0.75
1060	1.386	1.337	1.307	1.343	1.386	1.344	0.868	0.917	0.836	0.82	0.693	0.799
1070	1.393	1.362	1.394	1.407	1.45	1.393	0.849	0.905	0.805	0.796	0.727	0.754
1080	1.394	1.386	1.39	1.402	1.438	1.407	0.771	0.835	0.755	0.75	0.727	0.696
1090	1.436	1.381	1.424	1.403	1.409	1.406	0.739	0.789	0.741	0.746	0.757	0.688
1100	1.406	1.368	1.39	1.375	1.405	1.386	0.809	0.896	0.811	0.821	0.758	0.785
1110	1.401	1.392	1.374	1.367	1.433	1.387	0.894	0.931	0.873	0.856	0.781	0.817
1120	1.417	1.4	1.433	1.424	1.43	1.413	0.809	0.878	0.804	0.807	0.767	0.743
1130	1.429	1.411	1.452	1.44	1.432	1.438	0.762	0.822	0.769	0.771	0.805	0.713
1140	1.435	1.366	1.402	1.359	1.424	1.396	0.764	0.823	0.757	0.772	0.79	0.733
1150	1.443	1.403	1.435	1.401	1.426	1.424	0.785	0.836	0.786	0.787	0.787	0.742
1160	1.425	1.395	1.426	1.412	1.418	1.423	0.811	0.841	0.789	0.802	0.793	0.769
1170	1.437	1.405	1.424	1.42	1.42	1.415	0.794	0.839	0.793	0.793	0.802	0.748
1180	1.407	1.404	1.427	1.425	1.429	1.419	0.828	0.88	0.807	0.818	0.802	0.797
1190	1.44	1.415	1.426	1.416	1.434	1.429	0.811	0.868	0.81	0.812	0.802	0.751
1200	1.428	1.4	1.401	1.409	1.415	1.42	0.794	0.843	0.801	0.804	0.828	0.755
1210	1.439	1.363	1.394	1.424	1.433	1.412	0.831	0.864	0.827	0.838	0.809	0.769
1220	1.331	1.328	1.306	1.327	1.442	1.333	0.87	0.908	0.837	0.849	0.857	0.8
1230	1.436	1.397	1.383	1.413	1.431	1.414	0.914	0.965	0.904	0.908	0.853	0.87
1240	1.41	1.367	1.367	1.401	1.429	1.404	0.862	0.935	0.864	0.895	0.843	0.844
1250	1.432	1.401	1.42	1.425	1.427	1.41	0.844	0.902	0.851	0.877	0.845	0.805
1260	1.427	1.388	1.382	1.401	1.43	1.403	0.894	0.918	0.881	0.899	0.862	0.809
1270	1.452	1.422	1.434	1.446	1.42	1.421	0.906	0.926	0.883	0.896	0.885	0.841
1280	1.423	1.431	1.443	1.455	1.448	1.444	0.929	0.948	0.906	0.914	0.905	0.853
1290	1.447	1.43	1.419	1.431	1.435	1.422	0.98	1.009	0.935	0.953	0.906	0.89
1300	1.383	1.382	1.343	1.343	1.433	1.365	1.023	1.06	0.983	0.974	0.935	0.931
1310	1.423	1.407	1.384	1.417	1.447	1.424	1.023	1.023	0.975	0.977	0.961	0.932
1320	1.45	1.419	1.406	1.435	1.468	1.455	1.038	1.01	0.973	0.993	0.933	0.929
1330	1.365	1.398	1.285	1.384	1.429	1.389	1.065	1.028	0.981	0.994	0.974	0.942
1340	1.45	1.42	1.395	1.414	1.453	1.412	1.145	1.108	1.026	1.015	1.006	0.955
1350	1.423	1.424	1.408	1.432	1.456	1.427	1.139	1.137	1.033	1.068	0.994	0.993
1360	1.445	1.429	1.426	1.429	1.454	1.445	1.185	1.178	1.048	1.068	0.995	1.023
1370	1.402	1.404	1.313	1.311	1.465	1.403	1.114	1.161	1.033	1.012	0.968	0.986
1380	1.453	1.417	1.405	1.416	1.468	1.43	1.231	1.229	1.08	1.083	1.035	1.015
1390	1.442	1.431	1.418	1.425	1.475	1.458	1.2	1.243	1.119	1.168	0.978	1.054
1400	1.438	1.431	1.427	1.422	1.473	1.444	1.26	1.276	1.151	1.159	0.998	1.054
1410	1.444	1.44	1.44	1.465	1.444	1.437	1.114	1.212	1.06	1.066	1.016	1.012
1420	1.449	1.442	1.429	1.447	1.453	1.434	1.246	1.268	1.131	1.148	1.03	1.058
1430	1.467	1.436	1.453	1.471	1.464	1.45	1.181	1.255	1.112	1.115	1.043	1.046
1440	1.442	1.433	1.426	1.464	1.436	1.431	1.285	1.299	1.172	1.165	1.078	1.089
1450	1.461	1.425	1.432	1.437	1.445	1.443	1.121	1.238	1.113	1.099	1.064	1.047
1460	1.46	1.429	1.436	1.459	1.435	1.438	1.063	1.195	1.047	1.032	1.009	0.984
1470	1.451	1.438	1.458	1.46	1.436	1.449	1.084	1.204	1.04	1.027	1.111	0.963
1480	1.456	1.424	1.463	1.467	1.43	1.436	1.083	1.138	1	1.023	1.129	0.928
1490	1.458	1.418	1.426	1.423	1.425	1.43	1.202	1.193	1.064	1.083	1.205	1.006
1500	1.443	1.434	1.417	1.425	1.461	1.44	1.198	1.238	1.067	1.116	1.226	1.028
1510	1.404	1.413	1.403	1.424	1.45	1.415	1.222	1.285	1.128	1.162	1.215	1.077
1520	1.461	1.432	1.464	1.462	1.475	1.479	1.201	1.215	1.112	1.12	1.2	1.066
1530	1.455	1.436	1.419	1.419	1.458	1.438	1.222	1.293	1.116	1.074	1.225	1.06
1540	1.453	1.396	1.458	1.466	1.385	1.44	1.106	1.131	1.047	1.092	1.149	1.005
1550	1.457	1.45	1.447	1.496	1.429	1.447	1.083	1.147	1.033	1.072	1.14	1.001
1560	1.283	1.326	1.254	1.3	1.404	1.287	1.094	1.118	1.041	1.025	1.127	1.004
1570	1.339	1.389	1.289	1.312	1.388	1.324	1.135	1.156	1.046	1.036	1.148	1
1580	1.331	1.401	1.298	1.311	1.427	1.364	1.097	1.177	1.029	1.001	1.206	0.984
1590	1.472	1.441	1.453	1.47	1.447	1.464	1.236	1.231	1.168	1.182	1.233	1.157
1600	1.469	1.434	1.43	1.47	1.438	1.446	1.166	1.211	1.147	1.165	1.212	1.146
1610	1.465	1.44	1.434	1.455	1.457	1.458	1.232	1.237	1.174	1.163	1.187	1.162
1620	1.462	1.414	1.413	1.465	1.451	1.428	1.288	1.275	1.207	1.247	1.183	1.206
1630	1.336	1.305	1.296	1.331	1.43	1.331	1.189	1.217	1.105	1.087	1.153	1.066
1640	1.465	1.438	1.458	1.463	1.466	1.466	1.282	1.295	1.227	1.218	1.252	1.227
1650	1.401	1.405	1.347	1.356	1.471	1.415	1.215	1.274	1.131	1.112	1.244	1.106
1660	1.42	1.391	1.349	1.376	1.424	1.379	1.299	1.307	1.14	1.145	1.249	1.081
1670	1.491	1.461	1.448	1.482	1.445	1.46	1.271	1.304	1.252	1.25	1.236	1.211
1680	1.494	1.456	1.465	1.482	1.449	1.474	1.251	1.265	1.196	1.214	1.203	1.152
1690	1.507	1.484	1.474	1.491	1.482	1.474	1.319	1.32	1.207	1.224	1.22	1.16
1700	1.489	1.474	1.463	1.489	1.494	1.477	1.373	1.38	1.312	1.31	1.244	1.239
1710	1.499	1.458	1.47	1.475	1.47	1.475	1.351	1.379	1.315	1.31	1.244	1.265
1720	1.497	1.477	1.478	1.482	1.518	1.51	1.38	1.369	1.33	1.288	1.268	1.268
1730	1.484	1.466	1.466	1.483	1.469	1.463	1.383	1.386	1.341	1.304	1.286	1.272
1740	1.496	1.475	1.468	1.473	1.493	1.482	1.36	1.4	1.197	1.168	1.298	1.106
1750	1.474	1.455	1.419	1.433	1.498	1.461	1.394	1.419	1.351	1.341	1.322	1.329
1760	1.418	1.43	1.347	1.391	1.477	1.405	1.279	1.367	1.114	1.098	1.237	1.114
1770	1.452	1.459	1.466	1.486	1.486	1.484	1.347	1.338	1.308	1.337	1.273	1.298
1780	1.482	1.474	1.48	1.481	1.514	1.505	1.382	1.378	1.36	1.371	1.308	1.329
1790	1.432	1.439	1.397	1.414	1.502	1.443	1.326	1.389	1.166	1.198	1.3	1.132
1800	1.501	1.449	1.472	1.482	1.476	1.494	1.347	1.365	1.341	1.327	1.288	1.285
1810	1.453	1.459	1.438	1.456	1.51	1.494	1.358	1.383	1.275	1.257	1.35	1.23
1820	1.437	1.458	1.462	1.456	1.502	1.51	1.38	1.4	1.37	1.351	1.321	1.309
1830	1.483	1.429	1.47	1.485	1.49	1.477	1.379	1.407	1.343	1.339	1.336	1.322
1840	1.491	1.459	1.413	1.494	1.486	1.477	1.364	1.386	1.335	1.334	1.32	1.3
1850	1.427	1.434	1.398	1.464	1.5	1.478	1.389	1.395	1.379	1.358	1.338	1.345
1860	1.452	1.459	1.366	1.435	1.49	1.486	1.401	1.411	1.378	1.371	1.301	1.327
1870	1.444	1.47	1.43	1.443	1.516	1.49	1.381	1.416	1.25	1.282	1.336	1.196
1880	1.396	1.407	1.32	1.331	1.471	1.444	1.374	1.431	1.138	1.136	1.37	1.154
1890	1.391	1.43	1.315	1.366	1.458	1.371	1.394	1.41	1.163	1.204	1.368	1.109
1900	1.52	1.476	1.492	1.505	1.506	1.5	1.425	1.404	1.406	1.406	1.337	1.365
1910	1.502	1.474	1.48	1.504	1.495	1.486	1.399	1.395	1.398	1.382	1.332	1.366
1920	1.477	1.46	1.449	1.485	1.51	1.487	1.416	1.415	1.394	1.358	1.338	1.365
1930	1.473	1.476	1.465	1.475	1.527	1.488	1.399	1.416	1.295	1.239	1.355	1.264
1940	1.493	1.468	1.49	1.497	1.503	1.497	1.381	1.394	1.371	1.383	1.332	1.343
1950	1.477	1.479	1.468	1.481	1.504	1.471	1.407	1.408	1.389	1.377	1.318	1.35
1960	1.474	1.495	1.462	1.473	1.528	1.486	1.415	1.448	1.38	1.38	1.366	1.335
1970	1.442	1.476	1.441	1.453	1.529	1.489	1.354	1.448	1.244	1.243	1.363	1.236
1980	1.471	1.477	1.458	1.471	1.521	1.482	1.393	1.443	1.274	1.284	1.357	1.224
1990	1.49	1.488	1.497	1.525	1.519	1.52	1.448	1.437	1.427	1.418	1.353	1.401
2000	1.481	1.472	1.509	1.523	1.515	1.523	1.42	1.428	1.386	1.388	1.362	1.403
2010	1.504	1.476	1.492	1.516	1.507	1.506	1.394	1.419	1.349	1.37	1.36	1.352
2020	1.392	1.446	1.418	1.414	1.508	1.471	1.39	1.423	1.277	1.296	1.37	1.257
2030	1.28	1.388	1.301	1.351	1.467	1.369	1.266	1.379	1.192	1.147	1.292	1.172
2040	1.379	1.445	1.418	1.402	1.495	1.435	1.35	1.437	1.188	1.126	1.321	1.154
2050	1.431	1.458	1.461	1.454	1.52	1.487	1.457	1.447	1.405	1.416	1.422	1.297
2060	1.474	1.461	1.47	1.482	1.499	1.491	1.448	1.456	1.433	1.439	1.413	1.413
2070	1.487	1.481	1.482	1.501	1.51	1.5	1.443	1.434	1.412	1.417	1.345	1.368
2080	1.505	1.488	1.482	1.502	1.484	1.49	1.457	1.446	1.418	1.403	1.391	1.327
2090	1.505	1.489	1.496	1.509	1.502	1.494	1.458	1.46	1.409	1.421	1.409	1.374
2100	1.417	1.477	1.373	1.379	1.501	1.45	1.438	1.443	1.226	1.199	1.416	1.218
2110	1.491	1.477	1.475	1.485	1.502	1.491	1.435	1.453	1.367	1.337	1.401	1.373
2120	1.48	1.491	1.388	1.395	1.507	1.45	1.463	1.493	1.282	1.343	1.429	1.285
2130	1.509	1.492	1.479	1.494	1.513	1.505	1.461	1.491	1.44	1.399	1.407	1.409
2140	1.529	1.5	1.499	1.517	1.499	1.483	1.478	1.47	1.465	1.441	1.407	1.425
2150	1.532	1.512	1.506	1.53	1.512	1.518	1.463	1.482	1.439	1.443	1.384	1.425
2160	1.48	1.485	1.394	1.347	1.512	1.464	1.438	1.476	1.328	1.282	1.419	1.276
2170	1.513	1.486	1.513	1.53	1.447	1.494	1.446	1.425	1.438	1.426	1.381	1.419
2180	1.507	1.495	1.515	1.537	1.5	1.523	1.483	1.471	1.472	1.473	1.407	1.448
2190	1.457	1.491	1.454	1.463	1.527	1.523	1.479	1.49	1.395	1.421	1.427	1.37
2200	1.458	1.482	1.436	1.447	1.513	1.492	1.448	1.495	1.278	1.297	1.406	1.273
2210	1.506	1.505	1.496	1.506	1.507	1.523	1.465	1.468	1.452	1.452	1.38	1.407
2220	1.498	1.506	1.459	1.497	1.498	1.49	1.46	1.485	1.467	1.463	1.396	1.396
2230	1.517	1.512	1.498	1.512	1.517	1.536	1.476	1.492	1.481	1.467	1.421	1.442
2240	1.515	1.508	1.507	1.515	1.534	1.537	1.47	1.505	1.465	1.44	1.415	1.461
2250	1.446	1.487	1.43	1.424	1.528	1.496	1.48	1.517	1.318	1.348	1.441	1.291
2260	1.529	1.51	1.526	1.513	1.525	1.547	1.493	1.491	1.481	1.478	1.409	1.458
2270	1.541	1.528	1.544	1.548	1.536	1.551	1.498	1.487	1.484	1.472	1.4	1.468
2280	1.506	1.517	1.508	1.529	1.56	1.555	1.498	1.505	1.46	1.423	1.45	1.412
2290	1.531	1.539	1.545	1.557	1.551	1.555	1.512	1.505	1.471	1.491	1.408	1.454
2300	1.516	1.523	1.522	1.526	1.563	1.538	1.498	1.498	1.448	1.447	1.436	1.424
2310	1.53	1.5	1.535	1.543	1.526	1.539	1.472	1.49	1.439	1.43	1.427	1.445
2320	1.498	1.503	1.484	1.477	1.555	1.539	1.496	1.513	1.395	1.382	1.465	1.377
2330	1.48	1.506	1.467	1.496	1.556	1.529	1.5	1.491	1.45	1.45	1.461	1.402
2340	1.494	1.507	1.404	1.491	1.54	1.518	1.501	1.508	1.434	1.432	1.464	1.416
2350	1.524	1.499	1.539	1.532	1.503	1.527	1.485	1.478	1.468	1.449	1.418	1.459
2360	1.516	1.51	1.53	1.519	1.535	1.537	1.504	1.516	1.45	1.44	1.457	1.465
2370	1.533	1.525	1.539	1.542	1.529	1.524	1.508	1.53	1.485	1.461	1.419	1.476
2380	1.497	1.508	1.501	1.529	1.539	1.525	1.494	1.528	1.481	1.45	1.419	1.48
2390	1.5	1.518	1.51	1.504	1.553	1.537	1.505	1.542	1.459	1.411	1.453	1.448
2400	1.431	1.478	1.425	1.432	1.524	1.474	1.465	1.512	1.292	1.305	1.449	1.298
2410	1.49	1.508	1.508	1.516	1.549	1.537	1.499	1.543	1.425	1.445	1.447	1.404
2420	1.518	1.493	1.514	1.519	1.514	1.525	1.491	1.49	1.498	1.474	1.419	1.459
2430	1.525	1.515	1.517	1.538	1.54	1.557	1.502	1.514	1.508	1.478	1.43	1.464
2440	1.509	1.522	1.525	1.533	1.556	1.559	1.513	1.523	1.504	1.469	1.435	1.469
2450	1.463	1.499	1.509	1.52	1.536	1.537	1.501	1.521	1.487	1.468	1.426	1.45
2460	1.415	1.483	1.448	1.453	1.533	1.495	1.498	1.53	1.341	1.358	1.458	1.306
2470	1.404	1.443	1.42	1.395	1.508	1.42	1.463	1.515	1.318	1.319	1.466	1.267
2480	1.519	1.484	1.534	1.543	1.474	1.532	1.486	1.472	1.499	1.474	1.431	1.471
2490	1.493	1.498	1.504	1.505	1.521	1.541	1.517	1.509	1.506	1.493	1.471	1.49
2500	1.535	1.515	1.532	1.543	1.535	1.553	1.503	1.512	1.49	1.495	1.436	1.481
2510	1.512	1.51	1.515	1.521	1.559	1.554	1.531	1.534	1.499	1.506	1.481	1.496
2520	1.466	1.512	1.48	1.469	1.554	1.517	1.518	1.538	1.451	1.461	1.484	1.461
2530	1.374	1.456	1.36	1.366	1.545	1.479	1.446	1.522	1.367	1.339	1.462	1.377
2540	1.489	1.511	1.516	1.536	1.54	1.553	1.475	1.492	1.449	1.459	1.415	1.448
2550	1.516	1.502	1.469	1.518	1.548	1.548	1.51	1.502	1.509	1.487	1.439	1.485
2560	1.503	1.512	1.467	1.508	1.568	1.557	1.534	1.527	1.508	1.479	1.48	1.48
2570	1.535	1.511	1.528	1.535	1.519	1.53	1.501	1.498	1.497	1.492	1.418	1.488
2580	1.526	1.526	1.528	1.522	1.558	1.551	1.522	1.537	1.51	1.494	1.445	1.501
2590	1.425	1.499	1.441	1.413	1.559	1.518	1.516	1.544	1.387	1.335	1.489	1.403
2600	1.482	1.475	1.44	1.417	1.553	1.513	1.518	1.52	1.442	1.439	1.466	1.42
2610	1.556	1.524	1.55	1.547	1.532	1.548	1.527	1.526	1.518	1.499	1.463	1.5
2620	1.494	1.516	1.513	1.504	1.561	1.551	1.545	1.548	1.516	1.496	1.501	1.497
2630	1.55	1.534	1.553	1.559	1.538	1.558	1.529	1.527	1.529	1.514	1.45	1.51
2640	1.489	1.5	1.472	1.459	1.55	1.528	1.512	1.528	1.471	1.478	1.482	1.427
2650	1.54	1.525	1.508	1.528	1.542	1.538	1.53	1.536	1.516	1.517	1.466	1.49
2660	1.538	1.536	1.523	1.54	1.555	1.549	1.543	1.547	1.497	1.514	1.486	1.486
2670	1.535	1.525	1.519	1.532	1.547	1.542	1.533	1.546	1.504	1.49	1.5	1.496
2680	1.491	1.518	1.444	1.475	1.564	1.531	1.535	1.564	1.458	1.443	1.529	1.419
2690	1.505	1.512	1.509	1.531	1.544	1.531	1.539	1.558	1.51	1.517	1.491	1.426
2700	1.539	1.531	1.517	1.537	1.541	1.55	1.54	1.561	1.506	1.526	1.505	1.502
2710	1.459	1.497	1.424	1.457	1.549	1.51	1.54	1.557	1.421	1.424	1.533	1.426
2720	1.546	1.521	1.51	1.534	1.538	1.544	1.535	1.529	1.531	1.523	1.479	1.511
2730	1.538	1.526	1.513	1.525	1.556	1.557	1.546	1.552	1.519	1.511	1.507	1.513
2740	1.547	1.536	1.535	1.538	1.545	1.544	1.543	1.545	1.532	1.534	1.477	1.496
2750	1.532	1.526	1.521	1.523	1.549	1.554	1.53	1.539	1.518	1.515	1.459	1.493
2760	1.537	1.536	1.523	1.525	1.548	1.546	1.529	1.53	1.506	1.492	1.441	1.497
2770	1.537	1.546	1.538	1.548	1.562	1.579	1.558	1.558	1.558	1.543	1.487	1.543
2780	1.511	1.539	1.493	1.484	1.547	1.545	1.555	1.538	1.532	1.541	1.489	1.501
2790	1.511	1.516	1.475	1.522	1.56	1.562	1.549	1.547	1.53	1.541	1.459	1.498
2800	1.487	1.512	1.472	1.493	1.569	1.544	1.54	1.553	1.431	1.464	1.506	1.394
2810	1.543	1.53	1.529	1.545	1.56	1.564	1.551	1.554	1.541	1.541	1.5	1.522
2820	1.542	1.534	1.533	1.563	1.559	1.561	1.543	1.548	1.543	1.541	1.479	1.526
2830	1.442	1.447	1.429	1.474	1.548	1.51	1.492	1.547	1.364	1.369	1.51	1.358
2840	1.529	1.53	1.524	1.535	1.576	1.572	1.559	1.568	1.552	1.547	1.52	1.522
2850	1.556	1.53	1.552	1.567	1.533	1.576	1.55	1.546	1.551	1.548	1.465	1.526
2860	1.56	1.558	1.552	1.573	1.564	1.583	1.553	1.552	1.552	1.538	1.47	1.533
2870	1.564	1.554	1.541	1.557	1.577	1.589	1.556	1.572	1.534	1.539	1.511	1.521
2880	1.575	1.561	1.556	1.571	1.55	1.578	1.562	1.564	1.558	1.545	1.491	1.543
2890	1.559	1.559	1.558	1.565	1.578	1.581	1.563	1.576	1.555	1.542	1.487	1.536
2900	1.563	1.563	1.556	1.564	1.572	1.584	1.563	1.568	1.548	1.541	1.483	1.536
2910	1.505	1.54	1.531	1.533	1.577	1.566	1.562	1.571	1.515	1.517	1.519	1.49
2920	1.552	1.549	1.547	1.561	1.581	1.583	1.557	1.572	1.493	1.52	1.482	1.466
2930	1.564	1.554	1.535	1.565	1.547	1.552	1.564	1.569	1.539	1.543	1.5	1.52
2940	1.536	1.545	1.519	1.518	1.578	1.564	1.573	1.576	1.52	1.529	1.531	1.5
2950	1.48	1.509	1.485	1.511	1.577	1.555	1.552	1.567	1.423	1.438	1.542	1.419
2960	1.525	1.515	1.532	1.543	1.544	1.568	1.546	1.541	1.516	1.521	1.472	1.515
2970	1.525	1.527	1.516	1.529	1.58	1.562	1.563	1.559	1.521	1.52	1.525	1.509
2980	1.518	1.536	1.509	1.524	1.593	1.566	1.571	1.576	1.456	1.477	1.549	1.432
2990	1.525	1.535	1.533	1.533	1.581	1.547	1.556	1.57	1.511	1.507	1.538	1.467
3000	1.531	1.536	1.533	1.533	1.585	1.557	1.57	1.573	1.518	1.519	1.556	1.491
3010	1.556	1.547	1.551	1.552	1.584	1.585	1.569	1.573	1.522	1.544	1.507	1.511
3020	1.552	1.548	1.542	1.539	1.593	1.582	1.58	1.581	1.525	1.539	1.536	1.52
3030	1.567	1.556	1.564	1.567	1.571	1.565	1.58	1.58	1.548	1.564	1.497	1.528
3040	1.551	1.554	1.551	1.554	1.598	1.578	1.585	1.593	1.486	1.523	1.547	1.452
3050	1.581	1.566	1.573	1.562	1.582	1.587	1.579	1.57	1.55	1.559	1.494	1.541
3060	1.477	1.526	1.494	1.523	1.591	1.557	1.576	1.576	1.434	1.457	1.547	1.423
3070	1.564	1.551	1.554	1.553	1.602	1.581	1.584	1.586	1.53	1.526	1.555	1.49
3080	1.548	1.554	1.562	1.573	1.592	1.595	1.584	1.577	1.559	1.562	1.501	1.555
3090	1.528	1.538	1.54	1.548	1.586	1.577	1.564	1.572	1.553	1.533	1.531	1.535
3100	1.518	1.54	1.522	1.523	1.584	1.568	1.575	1.577	1.533	1.528	1.555	1.524
3110	1.541	1.551	1.546	1.554	1.582	1.566	1.578	1.569	1.556	1.556	1.523	1.531
3120	1.467	1.518	1.482	1.501	1.58	1.552	1.574	1.573	1.491	1.493	1.556	1.485
3130	1.506	1.533	1.486	1.499	1.59	1.554	1.578	1.58	1.484	1.483	1.565	1.453
3140	1.483	1.53	1.515	1.513	1.592	1.56	1.568	1.58	1.444	1.438	1.561	1.449
3150	1.554	1.559	1.56	1.567	1.589	1.577	1.576	1.584	1.561	1.57	1.537	1.545
3160	1.564	1.565	1.571	1.579	1.593	1.602	1.579	1.579	1.572	1.574	1.516	1.558
3170	1.487	1.524	1.51	1.519	1.59	1.562	1.568	1.578	1.501	1.514	1.554	1.471
3180	1.551	1.554	1.541	1.556	1.602	1.584	1.588	1.589	1.546	1.549	1.538	1.535
3190	1.55	1.535	1.537	1.54	1.574	1.564	1.574	1.571	1.536	1.524	1.518	1.516
3200	1.507	1.532	1.511	1.513	1.589	1.566	1.585	1.584	1.524	1.513	1.551	1.521
3210	1.535	1.531	1.523	1.537	1.57	1.562	1.563	1.568	1.533	1.527	1.541	1.521
3220	1.55	1.544	1.542	1.557	1.597	1.589	1.575	1.576	1.541	1.526	1.547	1.519
3230	1.564	1.555	1.555	1.573	1.569	1.585	1.571	1.565	1.573	1.554	1.504	1.551
3240	1.549	1.554	1.557	1.573	1.591	1.595	1.582	1.585	1.569	1.542	1.515	1.557
3250	1.557	1.555	1.554	1.57	1.574	1.589	1.579	1.579	1.573	1.561	1.51	1.553
3260	1.568	1.564	1.552	1.577	1.577	1.575	1.584	1.573	1.574	1.554	1.524	1.546
3270	1.577	1.567	1.565	1.58	1.565	1.578	1.587	1.576	1.572	1.563	1.502	1.548
3280	1.573	1.571	1.551	1.582	1.576	1.595	1.582	1.58	1.572	1.562	1.502	1.557
3290	1.577	1.574	1.569	1.591	1.598	1.602	1.597	1.593	1.584	1.562	1.532	1.569
3300	1.556	1.573	1.553	1.563	1.606	1.601	1.612	1.611	1.599	1.583	1.572	1.578
3310	1.587	1.573	1.576	1.594	1.593	1.605	1.599	1.586	1.595	1.584	1.528	1.575
3320	1.5	1.54	1.516	1.551	1.603	1.582	1.597	1.602	1.535	1.529	1.577	1.532
3330	1.568	1.566	1.563	1.576	1.61	1.595	1.598	1.597	1.588	1.585	1.561	1.56
3340	1.548	1.558	1.568	1.58	1.603	1.605	1.6	1.598	1.598	1.583	1.543	1.545
3350	1.529	1.538	1.54	1.566	1.593	1.589	1.588	1.597	1.588	1.564	1.538	1.535
3360	1.585	1.572	1.572	1.583	1.588	1.591	1.598	1.591	1.595	1.581	1.53	1.564
3370	1.564	1.566	1.558	1.568	1.613	1.596	1.611	1.615	1.565	1.572	1.576	1.531
3380	1.583	1.568	1.569	1.588	1.592	1.608	1.6	1.591	1.565	1.576	1.533	1.562
3390	1.6	1.578	1.574	1.587	1.589	1.595	1.604	1.589	1.587	1.578	1.535	1.574
3400	1.53	1.556	1.493	1.51	1.606	1.579	1.613	1.609	1.559	1.56	1.584	1.546
3410	1.587	1.576	1.568	1.582	1.6	1.601	1.599	1.6	1.583	1.59	1.552	1.565
3420	1.578	1.537	1.572	1.576	1.583	1.61	1.596	1.578	1.594	1.591	1.539	1.584
3430	1.596	1.575	1.576	1.587	1.615	1.623	1.605	1.595	1.589	1.584	1.553	1.581
3440	1.607	1.576	1.577	1.588	1.599	1.605	1.595	1.594	1.586	1.591	1.555	1.582
3450	1.571	1.563	1.526	1.546	1.609	1.593	1.602	1.603	1.572	1.582	1.582	1.551
3460	1.595	1.58	1.569	1.586	1.609	1.604	1.614	1.606	1.569	1.594	1.577	1.558
3470	1.6	1.577	1.575	1.588	1.628	1.622	1.619	1.616	1.589	1.585	1.595	1.561
3480	1.611	1.581	1.582	1.608	1.606	1.615	1.592	1.605	1.561	1.568	1.553	1.54
3490	1.594	1.578	1.572	1.586	1.631	1.621	1.622	1.619	1.583	1.582	1.592	1.57
3500	1.583	1.571	1.567	1.591	1.613	1.612	1.604	1.606	1.587	1.586	1.553	1.553
3510	1.585	1.572	1.559	1.571	1.617	1.605	1.609	1.607	1.58	1.573	1.579	1.561
3520	1.487	1.516	1.462	1.498	1.609	1.583	1.587	1.603	1.468	1.479	1.596	1.421
3530	1.61	1.594	1.586	1.598	1.625	1.614	1.623	1.612	1.595	1.576	1.595	1.569
3540	1.564	1.562	1.544	1.569	1.628	1.603	1.619	1.617	1.563	1.555	1.615	1.506
3550	1.604	1.583	1.575	1.595	1.619	1.612	1.614	1.598	1.603	1.598	1.574	1.575
3560	1.619	1.593	1.586	1.597	1.605	1.602	1.614	1.604	1.597	1.6	1.564	1.581
3570	1.609	1.582	1.574	1.58	1.608	1.611	1.611	1.594	1.586	1.59	1.567	1.579
3580	1.606	1.579	1.565	1.589	1.605	1.607	1.607	1.599	1.593	1.589	1.55	1.574
3590	1.592	1.56	1.537	1.556	1.619	1.611	1.607	1.605	1.587	1.578	1.581	1.577
3600	1.613	1.59	1.588	1.603	1.632	1.619	1.623	1.614	1.609	1.591	1.586	1.591
3610	1.609	1.582	1.583	1.592	1.614	1.61	1.616	1.604	1.607	1.6	1.563	1.602
3620	1.612	1.586	1.578	1.606	1.596	1.608	1.614	1.593	1.61	1.587	1.557	1.585
3630	1.559	1.572	1.545	1.562	1.615	1.604	1.622	1.602	1.595	1.581	1.594	1.582
3640	1.601	1.57	1.572	1.587	1.609	1.602	1.61	1.585	1.6	1.576	1.578	1.584
3650	1.575	1.568	1.531	1.558	1.62	1.595	1.62	1.605	1.574	1.561	1.611	1.563
3660	1.544	1.553	1.502	1.534	1.618	1.589	1.611	1.609	1.532	1.516	1.611	1.533
3670	1.566	1.561	1.525	1.555	1.629	1.602	1.61	1.611	1.552	1.504	1.617	1.548
3680	1.581	1.58	1.552	1.581	1.631	1.609	1.612	1.614	1.572	1.556	1.609	1.577
3690	1.538	1.539	1.471	1.54	1.625	1.593	1.605	1.613	1.558	1.547	1.617	1.555
3700	1.582	1.573	1.562	1.574	1.638	1.609	1.629	1.627	1.581	1.58	1.634	1.597
3710	1.603	1.58	1.571	1.591	1.629	1.607	1.624	1.613	1.589	1.591	1.614	1.578
3720	1.607	1.585	1.574	1.586	1.607	1.599	1.613	1.607	1.613	1.597	1.586	1.592
3730	1.59	1.57	1.568	1.594	1.612	1.606	1.62	1.605	1.593	1.599	1.588	1.59
3740	1.624	1.588	1.574	1.599	1.613	1.607	1.616	1.602	1.612	1.596	1.588	1.596
3750	1.615	1.588	1.585	1.605	1.597	1.601	1.617	1.603	1.608	1.602	1.577	1.588
3760	1.611	1.586	1.575	1.593	1.615	1.617	1.621	1.609	1.622	1.609	1.606	1.603
3770	1.574	1.568	1.55	1.569	1.617	1.603	1.618	1.607	1.601	1.59	1.612	1.592
3780	1.589	1.569	1.557	1.587	1.604	1.614	1.612	1.601	1.615	1.605	1.579	1.599
3790	1.532	1.545	1.522	1.552	1.625	1.607	1.618	1.614	1.58	1.579	1.616	1.567
3800	1.602	1.586	1.556	1.593	1.62	1.617	1.62	1.611	1.594	1.602	1.597	1.579
3810	1.604	1.59	1.579	1.596	1.613	1.607	1.62	1.599	1.605	1.606	1.589	1.592
3820	1.579	1.572	1.556	1.567	1.623	1.614	1.624	1.609	1.606	1.6	1.613	1.6
3830	1.599	1.582	1.577	1.585	1.618	1.619	1.626	1.603	1.61	1.596	1.603	1.601
3840	1.566	1.558	1.541	1.557	1.619	1.607	1.625	1.612	1.567	1.572	1.616	1.55
3850	1.53	1.533	1.47	1.517	1.619	1.596	1.606	1.61	1.525	1.493	1.618	1.509
3860	1.582	1.568	1.501	1.551	1.629	1.604	1.62	1.619	1.585	1.563	1.614	1.578
3870	1.583	1.569	1.553	1.559	1.627	1.604	1.622	1.616	1.598	1.588	1.622	1.596
3880	1.604	1.579	1.562	1.572	1.612	1.601	1.619	1.602	1.604	1.577	1.604	1.571
3890	1.596	1.583	1.572	1.586	1.607	1.604	1.629	1.603	1.621	1.598	1.601	1.582
3900	1.607	1.571	1.567	1.58	1.608	1.608	1.617	1.591	1.611	1.597	1.588	1.598
3910	1.617	1.592	1.575	1.598	1.62	1.617	1.633	1.614	1.613	1.613	1.602	1.599
3920	1.6	1.582	1.564	1.572	1.636	1.629	1.64	1.622	1.623	1.62	1.615	1.615
3930	1.606	1.592	1.562	1.588	1.637	1.624	1.638	1.623	1.621	1.61	1.632	1.605
3940	1.61	1.59	1.577	1.595	1.632	1.631	1.641	1.619	1.621	1.605	1.625	1.607
3950	1.619	1.601	1.597	1.61	1.642	1.641	1.645	1.621	1.636	1.627	1.636	1.625
3960	1.631	1.605	1.599	1.606	1.643	1.645	1.641	1.619	1.637	1.623	1.626	1.62
3970	1.589	1.586	1.542	1.548	1.636	1.621	1.636	1.62	1.616	1.606	1.631	1.609
3980	1.625	1.601	1.595	1.603	1.634	1.641	1.63	1.614	1.628	1.618	1.611	1.61
3990	1.588	1.59	1.572	1.544	1.645	1.633	1.632	1.621	1.616	1.608	1.64	1.61
4000	1.618	1.597	1.59	1.608	1.62	1.622	1.63	1.607	1.623	1.617	1.607	1.607
4010	1.629	1.607	1.604	1.613	1.635	1.64	1.643	1.617	1.631	1.631	1.617	1.621
4020	1.613	1.589	1.575	1.587	1.634	1.627	1.635	1.613	1.622	1.614	1.615	1.61
4030	1.624	1.606	1.595	1.604	1.654	1.645	1.655	1.629	1.641	1.624	1.637	1.63
4040	1.623	1.596	1.604	1.608	1.619	1.629	1.638	1.609	1.629	1.625	1.586	1.615
4050	1.621	1.602	1.603	1.615	1.642	1.644	1.647	1.624	1.635	1.623	1.608	1.619
4060	1.622	1.602	1.605	1.609	1.639	1.639	1.635	1.617	1.631	1.619	1.599	1.612
4070	1.622	1.601	1.595	1.607	1.633	1.637	1.639	1.614	1.633	1.621	1.607	1.618
4080	1.616	1.6	1.595	1.602	1.634	1.64	1.637	1.616	1.626	1.621	1.59	1.611
4090	1.62	1.596	1.598	1.609	1.628	1.634	1.635	1.616	1.625	1.62	1.584	1.607
4100	1.622	1.597	1.592	1.608	1.633	1.631	1.636	1.615	1.629	1.618	1.609	1.614
4110	1.602	1.587	1.571	1.595	1.643	1.624	1.639	1.635	1.595	1.584	1.632	1.586
4120	1.608	1.598	1.585	1.598	1.653	1.645	1.634	1.631	1.621	1.625	1.631	1.61
4130	1.601	1.591	1.586	1.609	1.653	1.639	1.632	1.63	1.613	1.625	1.623	1.603
4140	1.612	1.599	1.591	1.6	1.657	1.634	1.641	1.631	1.619	1.625	1.636	1.617
4150	1.624	1.59	1.603	1.618	1.632	1.631	1.621	1.61	1.621	1.621	1.603	1.61
4160	1.637	1.605	1.602	1.623	1.633	1.631	1.623	1.615	1.629	1.619	1.604	1.602
4170	1.544	1.553	1.533	1.57	1.642	1.61	1.641	1.632	1.592	1.587	1.642	1.594
4180	1.628	1.595	1.587	1.605	1.63	1.62	1.641	1.627	1.621	1.616	1.627	1.607
4190	1.617	1.591	1.587	1.603	1.633	1.618	1.637	1.618	1.62	1.617	1.616	1.615
4200	1.625	1.595	1.583	1.598	1.635	1.624	1.642	1.625	1.635	1.625	1.625	1.625
4210	1.642	1.609	1.59	1.618	1.63	1.63	1.646	1.621	1.642	1.627	1.621	1.617
4220	1.631	1.609	1.579	1.609	1.639	1.636	1.644	1.625	1.64	1.629	1.633	1.624
4230	1.634	1.611	1.6	1.618	1.638	1.644	1.643	1.618	1.63	1.626	1.62	1.619
4240	1.6	1.596	1.579	1.589	1.651	1.633	1.646	1.628	1.628	1.611	1.638	1.623
4250	1.634	1.605	1.596	1.614	1.635	1.635	1.644	1.627	1.628	1.626	1.604	1.624
4260	1.621	1.606	1.597	1.609	1.663	1.651	1.658	1.639	1.643	1.64	1.638	1.643
4270	1.649	1.606	1.607	1.62	1.633	1.639	1.628	1.611	1.629	1.623	1.608	1.622
4280	1.618	1.585	1.573	1.589	1.647	1.633	1.636	1.631	1.597	1.586	1.642	1.606
4290	1.604	1.58	1.562	1.582	1.646	1.627	1.63	1.634	1.584	1.564	1.639	1.594
4300	1.622	1.607	1.607	1.625	1.638	1.638	1.632	1.623	1.638	1.635	1.63	1.615
4310	1.581	1.581	1.556	1.577	1.646	1.626	1.636	1.627	1.609	1.608	1.645	1.608
4320	1.607	1.582	1.571	1.59	1.635	1.612	1.621	1.606	1.612	1.598	1.62	1.599
4330	1.602	1.585	1.581	1.593	1.635	1.623	1.63	1.614	1.628	1.622	1.614	1.604
4340	1.599	1.586	1.583	1.597	1.643	1.633	1.63	1.618	1.63	1.621	1.619	1.611
4350	1.57	1.577	1.532	1.551	1.649	1.618	1.636	1.628	1.593	1.585	1.631	1.583
4360	1.6	1.581	1.555	1.567	1.644	1.622	1.629	1.619	1.607	1.598	1.635	1.563

## Sheet: panel B
	Manip I du 27 mars 2014								Manip II du 5 sept 2013
		Vesicular	Globular	Vacuolar	No fluo	n=				Vesicular	Globular	Vacuolar	No fluo	n=
	J7	671	152	40	20	883			J7	311	38	57	5	411
	J14	363	72	69	18	522			J14	259	63	21	3	346
	J21	332	98	52	23	505			J21	377	105	2	48	532
	J35	404	53	48	26	531			J35	388	51	6	143	588
	J56	219	55	14	209	497			J56	196	37	0	94	327			Vesicular	Globular	Vacuolar	No fluo
																J7	75.83	13.2299	9.19931	1.74078
																	0.227575	5.63444	6.60339	0.741374
																J14	72.1979	16.0006	9.64388	2.15766
																	3.75846	3.12187	5.05513	1.8252
		Vesicular	Globular	Vacuolar	No fluo					Vesicular	Globular	Vacuolar	No fluo			J21	68.3036	19.5714	5.33648	6.78851
	J7	75.9909	17.214	4.53001	2.26501				J7	75.6691	9.24574	13.8686	1.21655				3.62186	0.233983	7.01527	3.15942
	J14	69.5402	13.7931	13.2184	3.44828				J14	74.8555	18.2081	6.06936	0.867052			J35	71.0346	9.32732	5.02998	14.6081
	J21	65.7426	19.4059	10.297	4.55446				J21	70.8647	19.7368	0.37594	9.02256				7.13928	0.924682	5.67039	13.7344
	J35	76.0829	9.98117	9.03955	4.89642				J35	65.9864	8.67347	1.02041	24.3197			J56	52.0016	11.1907	1.40845	35.3992
	J56	44.0644	11.0664	2.8169	42.0523				J56	59.9388	11.315	0	28.7462				11.2249	0.175777	1.99185	9.40886
		Vesiculaire	Aggregée	No fluo						Vesiculaire	Aggregée	No fluo
	J7	80.521	17.214	2.26501					J7	89.5377	9.24574	1.21655
	J14	82.7586	13.7931	3.44828					J14	80.9249	18.2081	0.867052
	J21	76.0396	19.4059	4.55446					J21	71.2406	19.7368	9.02256
	J35	85.1224	9.98117	4.89642					J35	67.0068	8.67347	24.3197
	J56	46.8813	11.0664	42.0523					J56	59.9388	11.315	28.7462
					Mean				SD
						Vesicular	Globular	No fluo		Vesicular	Globular	No fluo
					J7	85.0293	13.2299	1.74078	J7	6.37581	5.63444	0.741374
					J14	81.8417	16.0006	2.15766	J14	1.29667	3.12187	1.8252
					J21	73.6401	19.5714	6.78851	J21	3.39341	0.233983	3.15942
					J35	76.0646	9.32732	14.6081	J35	12.8097	0.924682	13.7344
					J56	53.4101	11.1907	35.3992	J56	9.23308	0.175777	9.40886

## Sheet: panel F
				Manip I						Manip I
					0.973529	340	#DIV/0!	0			0.940476	84	#DIV/0!	0
					331	9	0	0			79	5	0	0
					vesicular		globular				vesicular		globular					Y7353	4d			Y7353	9d						viab
				slide	Exit in 6h30	NO Exit	Exit in 6h30	NO Exit		slide	Exit in 6h30	NO Exit	Exit in 6h30	NO Exit				Y2PGE	lactacte			Y2PGE	lactacte							YPDAA	Y2PGE	lactacte	low Pi	-nitro
				1	82	1	0	0		1	7	1						122	107			62	49					4d	white	238	277	191	166	138
				2	74	2	0	0		3	7	0						133	118			63	58						blue	16	18	31	11	47
				3	102	4	0	0		4	12	3						117	125			55	56							0.937008	0.938983	0.86036	0.937853	0.745946
				4	73	2	0	0		5	19	0						124	116.667			60	54.3333					9d	white	257	300	307	408	97
				5						6	13	1						8.18535	9.07377			4.3589	4.72582						blue	10	14	53	32	77
				6						7	21	0						95.3846	89.7436			95.2381	86.2434							0.962547	0.955414	0.852778	0.927273	0.557471
				7						8								6.29643	6.97982			6.91889	7.50129
				8						9
				9						10																			org mito
				10						11																				YPDAA	Y2PGE	lactacte	low Pi	-nitro
																												9d	ves	122	224	142	157	2
			0.966981	410	331						79																		agg	7	2	1	42	0
			0.0165266	424	340						84					CFU													autre	0.945736	10	9	8	107
					0.78066						0.186321																			93.8853	94.9153	93.4211	75.8454	1.83486
																	4d				9d									5.38686	0.847458	0.657895	20.2899	0
																	YPDAA	low Pi	-nitro		YPDAA	low Pi	-nitro							0.727793	4.23729	5.92105	3.86473	98.1651
																	312	274	95		253	225	74
				Y7353 n1													251	264	87		231	245	69					Mean	ves	93.8853	96.4675	90.5224	75.8454	1.83486
				dot	circle	double line	cross										237	258	99		223	232	69						agg	5.38686	0.423729	0.328947	20.2899	0
				Tubules	Agg	Fragmented	VEsicules	total									266.667	265.333	93.6667		235.667	234	70.6667						autre	0.727793	3.10874	8.90112	3.86473	98.1651
			2d	21	1	55	90	167									39.879	8.0829	6.1101		15.5349	10.1489	2.88675					SD	ves	nd	1.55227	2.89865	nd	nd
			%	0.125749	0.00598802	0.329341	0.538922	1	0								96.9697	96.4848	34.0606		94.2667	93.6	28.2667						agg	nd	0.423729	0.328947	nd	nd
			4d	7	1	28	98	134									15.9516	3.23316	2.44404		6.21396	4.05956	1.1547						autre	nd	1.12855	2.98007	nd	nd
			%	0.0522388	0.00746269	0.208955	0.731343	0.947761	7
			7d	2	1	10	70	83
			%	0.0240964	0.0120482	0.120482	0.843373	0.939759	5																			YPGE MANIP II
			9d	1	2	20	202	225																					Tubulaire	glob	Vesiculaire	no fluo
			%	0.00444444	0.00888889	0.0888889	0.897778	0.946667	12																			J9	0	0	98.0198	1.9802
																												Lactate MANIP II
																													Tubulaire	glob	Vesiculaire	dno fluo
																												J9	0.49505	0	87.6238	11.8812
