# Supplementary material for: Mitochondria reorganization upon proliferation arrest predicts individual yeast cell fate
Source: eLife. 2018 Oct 9;7:e35685. doi: 10.7554/eLife.35685 (PMC6177259; doi:10.7554/eLife.35685)
Supplement: Figure 2—source data 1. [file elife-35685-fig2-data1.xlsx]

## Sheet: Panel A
		Manip I@ 7d								Manip II @ 7d
			Vesicular	Globular	Fragmented	No fluo					Vesicular	Globular	Fragmented	No fluo
		vivantes	130	8	20	0				vivantes	177	7	11	2
		mort	1	0	0	11				mort	3	1	0	20
		total	131	8	20	11				total	180	8	11	22
		vivantes	106	4	15	0				vivantes	149	5	7	0
		mort	5	0	2	12				mort	0	0	0	8
		total	111	4	17	12				total	149	5	7	8
		vivantes	131	14	19	0				vivantes	103	10	13	0
		mort	5	0	1	16				mort	1	1	0	17
		total	136	14	20	16				total	104	11	13	17
		vivantes	172	15	21	0				vivantes	215	11	17	0
		mort	1	1	0	8				mort	0	1	0	14
		total	173	16	21	8				total	215	12	17	14
		Grand total	551	42	78	47	718			Grand total	648	36	48	61	793
		% dead	0.0217786	0.0238095	0.0384615	1				% dead	0.00617284	0.0833333	0	0.967213
							Vesicular	Globular	Fragmented	No fluo
						%	0.0217786	0.0238095	0.0384615	1
						%	0.00617284	0.0833333	0	0.967213
						Mean	0.0139757	0.0535714	0.0192308	0.983607
						SD	0.0110349	0.0420897	0.0271964	0.0231838

## Sheet: Panel B
		Ilv3 7d + exit YPD pad (last point at +6h)
		bud			NO BUD
	slide	Vesicular	Vacuolar	Globular	Vesicular	Vacuolar	Globular		able to bud in 6h
		1123	190	33	121	35	227		Vesicular	Vacuolar	Globular
	manip 1	157	25	2	55	14	43	manip 1	0.740566	0.641026	0.0444444
	manip 2	175	13	1	6	2	22	manip 2	0.966851	0.866667	0.0434783
	manip 3	52	5	0	21	6	15	manip 3	0.712329	0.454545	0
	manip 4	148	47	2	4	1	22	manip 4	0.973684	0.979167	0.0833333
	manip 5	210	47	4	1	4	6	unfrac n1	0.995261	0.921569	0.4
	manip 6	164	13	2	20	3	15	unfrac n2	0.891304	0.8125	0.117647
	manip 7	176	40	18	9	5	63	upper n1	0.951351	0.888889	0.222222
	manip 8	41	0	4	5	0	41	upper n3	0.891304		0.0888889
	total	1244	225	260				Mean	0.890331	0.794909	0.125002
		1729						SD	0.108003	0.184306	0.129246
		probaVes	0.719491		proba Globular	0.150376
		probaRebud	0.778485		probaRebud	0.778485
		Pves-Rebud	0.560113		PGlobular-Rebud	0.117065

## Sheet: Panel C
		7d	vesicular		globular
			Exit in 12h	NO Exit	Exit in 12h	NO Exit
		manip I	41	0	4	38
		Manip II	136	5	5	36
			1	0	0.0952381	0.904762
			0.964539	0.035461	0.121951	0.878049
		Mean	0.98227	0.0177305	0.108595	0.891405
		SD	0.0177305	0.0177305	0.0133566	0.0133566
		n=	182		83

## Sheet: Panel D
	Manip I				Manip I
	exit @ 2d	exit Q	No bud after 6h		exit @ 4d	exit Q	No bud after 6h
	slide	Aggregate	Aggregate		slide	Aggregate	Aggregate
			0.617021				0.342105
		58	36			13	25
	1	3	2		1	1	3
	2	2	1		2	4	4
	3	8	3		3	1	1
	4	4	3		4	0	1
	5	7	4		5	1	2
	6	7	1		6	1	4
	7	6	6		7	2	1
	8	3	1		8	0	3
	9	6	6		9	1	1
	10	4	5		10	1	0
	11	5	1		11	0	3
	12	3	3		12	1	2
					13	0	2
					14	0	2
		110	57			23	37
	exit @ 2d	Mean	0.658683		exit @ 4d	Mean	0.383333		exit @ 7d	Mean	0.125002
		SD	0.0673926			SD	0.0795072			SD	0.129246
	Manip II				Manip II				See panel B
		exit Q	No bud after 6h			exit Q	No bud after 6h
	slide	Aggregate	Aggregate		slide	Aggregate	Aggregate
			0.712329				0.454545
		52	21			10	12
	1	4	1		1	0	3
	2	1	2		2	1	1
	3	4	3		3	2	0
	4	2	2		4	4	4
	5	7	2		5	3	2
	6	3	0		6	0	2
	7	1	2
	8	3	1
	9	4	1
	10	5	0
	11	1	1
	12	6	2
	13	5	3
	14	6	1

## Sheet: Panel E-G
	BET exp 7d (test BET effect on mito organization
		Manip I								Manip II
		Y7353	NO	1h	2h	3h	4h	8h		Y7353	NO	1h	2h	3h	4h	8h
		Vesicular	220	214	416	468	276	209		Vesicular	251	309	160	182	292	267
		Globular	6	18	46	72	69	111		Globular	6	35	25	49	99	133
		dead	3	9	8	11	8	11		dead
		n total=	229	241	470	551	353	331		n total=	257	344	185	231	391	400
		% alive ves	0.960699	0.887967	0.885106	0.849365	0.78187	0.63142		% alive ves	0.976654	0.898256	0.864865	0.787879	0.746803	0.6675
		% alive ag	0.0262009	0.0746888	0.0978723	0.130672	0.195467	0.335347		% alive ag	0.0233463	0.101744	0.135135	0.212121	0.253197	0.3325
		% dead	0.0131004	0.0373444	0.0170213	0.0199637	0.0226629	0.0332326		% dead
			Mean								SD
			NO	1h	2h	3h	4h	8h			NO	1h	2h	3h	4h	8h
		Vesicular	0.968676	0.893111	0.874986	0.818622	0.764336	0.64946		Vesicular	0.0079775	0.0051445	0.0101208	0.030743	0.0175333	0.01804
		Globular	0.0247736	0.0882165	0.116504	0.171396	0.224332	0.333924		Globular	0.00142728	0.0135277	0.0186314	0.0407249	0.0288648	0.00142372
		dead	0.0131004	0.0373444	0.0170213	0.0199637	0.0226629	0.0332326		dead	0	0	0	0	0	0
	7d exit												BET exp 7d (test respi)
		exit <6h		NO exit <6h				exit <6h		NO exit <6h
	Y7353 I	Vesicular	Globular	Vesicular	Globular		Y7353 II	Vesicular	Globular	Vesicular	Globular
	3	7	0	2	0		3	8	0	4	1			28/06 7353						RESPI +	RESPI'-
	4	9	0	2	1		4	16	0	2	1			RESPI +	RESPI'-				0h	391	7	0.0175879
	5	18	0	4	0		5	17	0	4	2		1H	62	2	0.03125			1H	96	4	0.04
	6	5	0	1	2		6	9	0	2	0		2H	109	6	0.0521739			2H	250	13	0.0494297
	7	8	0	3	2		7	15	0	1	1		3H	71	12	0.144578			3H	315	25	0.0735294
	8	14	0	1	4		8	16	0	0	3		4H	66	20	0.232558			4H	207	34	0.141079
	9	9	0	0	1		9	14	0		1		BET	42	10	0.192308			BET	183	33	0.152778
	10	18	0	2	2		10	27	0	6	1
	11	23	1	5	1		11	24	1	4	3						Mean	SD
	12		0		1		12		0		1						0.0175879	#DIV/0!
	13		0		3		13		0		3						0.035625	0.00618718
	149	111	1	20	17		187	146	1	23	17						0.0508018	0.00194048
		0.847328		0.0555556				0.863905		0.0555556							0.109054	0.0502392
																	0.186818	0.0646856
																	0.172543	0.0279519
			Ves exit <6h	globular exit <6h
		Mean	0.855617	0.0555556
		SD	0.0117218	0
		n=	300	36
