# Supplementary material for: Mitochondria reorganization upon proliferation arrest predicts individual yeast cell fate
Source: eLife. 2018 Oct 9;7:e35685. doi: 10.7554/eLife.35685 (PMC6177259; doi:10.7554/eLife.35685)
Supplement: Figure 2—figure supplement 1—source data 1. [file elife-35685-fig2-figsupp1-data1.xlsx]

## Sheet: Panel A
	(5) no fluo
										manip II
																			T30 H20
																		capture	ves	short tub	tub	Glob	nf	totale			T60 H20
											T15 H20							1	46	0	0	1	6	53		capture	ves	short tub	tub	Glob	nf	totale
		T0								capture	ves	short tub	tub	Glob	nf	totale		2	42	2	0	0	4	48		1	47	0	0	6	10	63			T2h15 H20
	capture	ves	short tub	tub	Glob	nf	totale			1	83	1	0	2	13	99		3	61	0	0	0	4	65		2	74	0	0	4	11	89		capture	ves	short tub	tub	Glob	nf	totale
	4	57	0	0	12	20	89			2	54	0	1	2	10	67		4	38	2	0	1	4	45		3	46	0	0	5	15	66		1	92	3	0	2	10	107
	5	64	0	0	7	24	95			3	78	0	0	0	20	98		5	30	0	0	2	7	39		4	51	2	0	6	18	77		2	74	1	0	3	6	84
	6	87	0	0	3	19	109			4	87	3	0	0	16	106		6	32	1	0	0	4	37		5	32	0	0	1	15	48		3	70	1	0	1	9	81
	7	79	0	0	4	22	105			5	61	0	0	4	9	74		7	47	1	0	3	2	53		6	43	0	0	0	15	58		4	104	2	0	3	7	116
	8	78	0	0	7	28	113			6	99	0	0	2	18	119		8	34	1	0	1	2	38		7	56	0	0	0	18	74		5	104	1	0	2	9	116
	totale	365	0	0	33	113	511			totale	462	4	1	10	86	563		totale	330	7	0	8	33	378		totale	349	2	0	22	102	475		totale	444	8	0	11	41	504
		71.4286	0	0	6.45793	22.1135					82.0604	0.71048	0.17762	1.7762	15.2753				87.3016	1.85185	0	2.1164	8.73016				73.4737	0.421053	0	4.63158	21.4737				88.0952	1.5873	0	2.18254	8.13492
		0.917085	0	0	0.0829146						0.968553	0.00838574	0.00209644	0.0209644					0.956522	0.0202899	0	0.0231884					0.935657	0.00536193	0	0.0589812					0.958963	0.0172786	0	0.0237581
																																			t2h15 new ypd
																											t1h new ypd							capture	ves	short tub	tub	Glob	nf	totale
																										capture	ves	short tub	tub	Glob	nf	totale		1	0	6	59	1	11	77
																										3	5	41	20	1	20	87		2	1	6	52	1	1	61
											t15min new ypd								t30min new ypd							4	4	54	17	1	13	89		3	0	6	54	0	5	65
										capture	ves	short tub	tub	Glob	nf	totale		capture	ves	short tub	tub	Glob	nf	totale		5	1	47	12	3	22	85		4	3	22	48	1	11	85
										1	75	120	0	1	26	222		1	30	146	3	2	26	207		6	1	48	13	1	10	73		5	0	20	43	0	9	72
										3	64	107	0	3	26	200		2	45	134	0	1	24	204		7	0	85	17	2	23	127		6	2	4	23	0	0	29
										5	27	44	0	0	7	78		3	28	51	0	2	17	98		8	1	45	9	0	13	68		7	1	18	38	0	2	59
										totale	166	271	0	4	59	500		totale	103	331	3	5	67	509		totale	12	320	88	8	101	529		totale	7	82	317	3	39	448
											33.2	54.2	0	0.8	11.8				20.2358	65.0295	0.589391	0.982318	13.1631				2.26843	60.4915	16.6352	1.51229	19.0926				1.5625	18.3036	70.7589	0.669643	8.70536
											0.376417	0.614512	0	0.00907029					0.233032	0.748869	0.00678733	0.0113122					0.0280374	0.747664	0.205607	0.0186916					0.0171149	0.200489	0.775061	0.00733496
																										Final
										new ypd	t0	8h40	9h50	10h45	11h50	14h20	16h15	17h55	10h42								T0	15m	30m	60m	135m
										-200	0	1	71	126	191	341	456	556	1563							ves	100	0.219053	0.158685	0.0423875	0.0210009
										34	34	3.5	3.4	3.4	3.7	6.5	10.2	9.6	33.5									0.222547	0.105143	0.0202941	0.00549561
																										short tub		0.753685	0.80576	0.769813	0.398887
																												0.196819	0.0804559	0.0313239	0.280577
																										tub		0.0146104	0.021466	0.167816	0.573051
																												0.0206622	0.0207587	0.0534458	0.285686
																										Glob		0.012652	0.0140898	0.0199841	0.00706115
																												0.00506534	0.00392816	0.00182788	0.000387235
	(1) : fragmenté
	(2) : au moins une tubule
	(3) : tubulqire
	(4) : agrégé
	(5) no fluo									manip II
		To									t15 eau							t30 eau									t1h eau									t2h15 eau
		slide nb								capture	1	2	4	totale			capture	1	2	3	4	5				capture	2	3	4	5	6	totale			capture	1	3	4	totale
	capture	1	2	3	4	5	totale			1)	182	170	121	473	0.911368	ves	1)	137	55	66	69	72	399	0.921478	ves	1)	118	81	66	71	60	396	0.910345	ves	1)	160	124	126	410	0.909091	ves
	1)	75	105	71	51	81	383	0.905437	ves	2)	1	1	3	5	0.00963391	short tub	2)	1	1	0	0	0	2	0.00461894	short tub	2)	1	0	2	0	1	4	0.0091954	short tub	2)	3	0	0	3	0.00665188	short tub
	2)	0	1	3	0	0	4	0.00945626	short tub	3)	0	0	0	0	0	tub	3)	0	0	0	0	0	0	0	tub	3)	0	0	0	0	0	0	0	tub	3)	0	0	0	0	0	tub
	3)	0	0	0	0	0	0	0	tub	4)	11	20	10	41	0.0789981	Glob	4)	11	5	4	8	4	32	0.073903	Glob	4)	9	8	7	5	6	35	0.0804598	Glob	4)	14	11	13	38	0.0842572	Glob
	4)	7	6	5	12	6	36	0.0851064	Glob	5)	7	12	13	32		nf	5)	3	3	3	0	1	10		nf	5)	3	3	9	8	4	27		nf	5)	6	3	4	13		nf
	5)	0	2	2	5	5	14		nf	totale	201	203	147	551		totale	totale	152	64	73	77	77	443		totale	totale	131	92	84	84	71	462		totale	totale	183	138	143	464		totale
							437		totale
											t15 ypd									t30 ypd							t60 ypd									t2h15 ypd
										capture	1	2	3	4	5	6				capture	1	2	3				capture	1	3	4	5	6				capture	1	2	5
										1)	2	3	3	4	1	6	19	0.0616883	ves	1)	9	8	18	35	0.0843373	ves	1)	2	4	2	3	13	24	0.0567376	ves	1)	9	2	0	11	0.0248869	ves
										2)	78	51	40	33	37	36	275	0.892857	short tub	2)	139	108	111	358	0.862651	short tub	2)	103	47	19	33	133	335	0.791962	short tub	2)	107	90	67	264	0.597285	short tub
										3)	0	3	3	0	2	1	9	0.0292208	tub	3)	5	6	4	15	0.0361446	tub	3)	11	9	8	9	18	55	0.130024	tub	3)	72	57	35	164	0.371041	tub
										4)	3	2	0	0	0	0	5	0.0162338	Glob	4)	5	1	1	7	0.0168675	Glob	4)	0	3	1	2	3	9	0.0212766	Glob	4)	2	1	0	3	0.00678733	Glob
										5)	5	2	6	2	1	0	16		nf	5)	9	4	9	22		nf	5)	8	2	1	2	3	16		nf	5)	15	2	1	18		nf
										totale	88	61	52	39	41	43	324		totale	totale	167	127	143	437		totale	totale	124	65	31	49	170	439		totale	totale	205	152	103	460		totale

## Sheet: Panel C
			J2		J7		J14		Bleus	J2				J7				J14
	WT n°1	137	95.1389	128	88.8889	136	94.4444			Vivantes	Mortes	Total	Viabilité	Vivantes	Mortes	Total	Viabilité	Vivantes	Mortes	Total	Viabilité
	WT n°2	131	90.9722	133	92.3611	135	93.75		WT n°1	538	6	544	98.8971	502	16	518	96.9112	404	40	444	90.991
	WT n°1	77	53.4722	38	26.3889	3	2.08333		WT n°2	485	4	489	99.182	539	18	557	96.7684	287	13	300	95.6667
	WT n°2	82	56.9444	33	22.9167	0	0		WT n°1	627	16	643	97.5117	355	186	541	65.6192	220	80	300	73.3333
									WT n°2	451	61	512	88.0859	404	146	550	73.4545	249	91	340	73.2353
			J2		J7		J14
	Proto WT	Mean	93.0556		90.625		94.0972				J2		J7		J14
	Y2438	SD	2.94628		2.45523		0.491046		Proto WT	Mean	99.0395		96.8398		93.3288
	Rho0 proto		55.2083		24.6528		1.04167		Y2438	SD	0.201487		0.100971		3.3062
	Y5738		2.45523		2.45523		1.47314		Rho0 proto		92.7988		69.5369		73.2843
									Y5738		6.665		5.54041		0.0693242
			J2		J7		J14			Bleus	J2				J7				J14
	Y7353 n1		80.4054		81.0811		64.1892				Vivantes	Mortes	Total	Viabilité	Vivantes	Mortes	Total	Viabilité	Vivantes	Mortes	Total	Viabilité
	Y7353 n2	129	87.1622	129	87.1622	117	79.0541			Y7353	249	6	255	97.6471	373	25	398	93.7186	360	67	427	84.3091
	Y10633 n1	121	81.7568	69	46.6216	7	4.72973			Y10634	285	8	293	97.2696	482	76	558	86.3799	266	124	390	68.2051
	Y10634 n2	112	75.6757	84	56.7568	14	9.45946
	ILv3-td		J2		J7		J14			ILv3-td		J2		J7		J14
	WT	Mean	83.7838		84.1216		71.6216			WT	Mean	97.0768		94.2474		86.3853
	Y7353	SD	4.77775		4.29997		10.511			Y7353	SD	0.806461		0.747784		2.93619
	Rho0		78.7162		51.6892		7.09459			Rho0		97.8885		92.0789		75.2683
	Y10634		4.29997		7.16662		3.34442			Y10634		0.875284		8.0595		9.98886
											2 days		7 days		14 days
											Y7353	Y10634	Y7353	Y10634	Y7353	Y10634
				count						alive	221	198	254	264	253	452
					Y7353		Y10634			dead	8	3	14	6	33	97
					Vac	Agg	Vac	Agg		%	96.5066	98.5075	94.7761	97.7778	88.4615	82.3315
				1449	1323	126	23	57
				80	91.3043	8.69565	28.75	71.25

## Sheet: Panel E-F
	mito morpho
			J9				J9
			ves	Agg	No fluo	autre
	Y1026	WT	84	2	2	2	0.933333	0.0222222	0.0222222	0.0222222	90
	Y6925	MmM1Δ	0	43	8	31	0	0.52439	0.097561	0.378049	82
	Y7174	MDM34Δ	0	5	8	102	0	0.0434783	0.0695652	0.886957	115
	CFU + Viab
											Viab
				CFU							Bleus		J2				J7				J14
					J2		J7		J14				Vivantes	Mortes	Total	Viabilité	Vivantes	Mortes	Total	Viabilité	Vivantes	Mortes	Total	Viabilité
		Y1026	WT	65	90.2778	64	88.8889		90		Y1026	WT	572	30	602	95.0166	524	78	602	87.0432				81.4241
		Y6925	MM1Δ	59	81.9444	43	59.7222		60		Y6925	MM1Δ	662	16	678	97.6401	360	138	498	72.2892				60
		Y7174	MDM34Δ	52	72.2222	38	52.7778		88.6276		Y7174	MDM34Δ	562	44	606	92.7393	372	74	446	83.4081				80.402
					Viability + respiratory													from proliferating cell
					slide	viab	dead	% viab			250 cells	1 OD					% CFU	YPDA	YPGE	respi +
		Y7174	mdm34∆			160	39	0.80402			0.333	0.999	249.75	1160	1161.16	1.001	0.886276	241	202	0.838174	Y7277
		Y6925	mmm1∆			120	80	0.6			0.305	0.915	228.75	472	512.12	1.085	0.390885	176	3	0.0170455	Y7276
		Y1026	WT			263	60	0.814241			0.31	0.93	232.5	1102	1179.14	1.07	0.9	399	409	1.02506	Y7353
	individual exit
								manip 1 Y7277						manip 2
								7d	0.957746	71	0.2	5		7d	0.983051	118	0.16	25
									68	3	1	4			116	2	4	21
									swollen		globular				swollen		globular
								slide	Exit in 6h	NO Exit	Exit in 6h	NO Exit		slide	Exit in 6h	NO Exit	Exit in 6h	NO Exit
								1	11	1	0	1		1	44	0	0	5
								2	13	0	1	0		2	36	1	1	3
								3	12	0	0	0		3				5
								4	14	1	0	0		4	36	1	1	3
								5	18	1	0	1		5			0	1
								6			0	0		6
								7			0	2		7			2	4
									ALL
									swollen exit <6h
									0.970399	0.0126522
