# Supplementary material for: Mitochondria reorganization upon proliferation arrest predicts individual yeast cell fate
Source: eLife. 2018 Oct 9;7:e35685. doi: 10.7554/eLife.35685 (PMC6177259; doi:10.7554/eLife.35685)
Supplement: Figure 3—source data 1. [file elife-35685-fig3-data1.xlsx]

## Sheet: Panel A
	Manip I																																		Manip II (graph panel A)
	7 days Y9322											14 days Y9322											21 days Y9322												7 days Y9322 RE												14 days Y9322 RE
		n=	395	34	91.3924								n=	400	31	92.25								n=	278	90	67.6259									n=	246	16	93.4959									n=	262
	A (petit)	C (grand)	Volum	dead								A (petit)	C (grand)	Volum	dead								A (petit)	C (grand)	Volum	dead									A (petit)	C (grand)	Volum	dead									A (petit)	C (grand)	Volum
	4.23	5.35	50.1225			volume distribution all cell / dead cell						5.85	6.54	117.189			volume distribution all cell / dead cell						5.4	5.8	88.5552	88.5552		volume distribution all cell / dead cell							5.8	6.8	119.774										5.4	5.9	90.082
	4	4.53	37.9504			All mesurment			All dead	8.60759		3.4	3.8	23.0006			All mesurment			All dead	7.75		5.5	6.2	98.201			All mesurment			All dead	32.3741			3.3	4.2	23.9484			All mesurment			All dead	6.50407			3.5	3.9	25.0149
	3.89	4.26	33.7526		n=	258	85.14					5.2	6	84.9487		n=	400	132					3.1	3.24	16.303		n=	281	92.73						3.83	5.1	39.1712		n=	246	81.18						3.8	4.1	30.9991
	4.63	5.74	64.4277		0.33	91	86	81				5.35	6.6	98.9123		0.33	145	131	124				3.75	4.07	29.9678	29.9678	0.33	93	92	96					4.1	4.6	40.4878		0.33	66	82	71	179				3.9	4.4	35.0413
	3.94	4.71	38.2835			0	0	0	0			3.21	3.33	17.9661			0	0	0	0			4.34	5.4	53.2564			0	0	0	0				3.4	4.8	29.0534			0	0	0	0				2.8	3.4	13.957
	3.9	4.5	35.8377			10	8	10	2	2.64849		3.84	4.44	34.2803			5	1	5	0	3.875		5.36	6.45	97.026			5	0	5	0				4.23	4.72	44.2203			4	0	4	0	3.19753			3.9	4.3	34.2449
	5.67	6.15	103.524			20	32	20	4			3.93	4.5	36.3912			10	8	10	2			3.13	3.71	19.031	19.031		10	10	10	7	15.1079			4.02	4.96	41.9694			8	2	8	5				5.3	6.23	91.6302
	5.77	6.38	111.217	111.217		30	51	30	2			3.54	4.32	28.3458			15	25	15	6			3.5	4.07	26.1053			15	20	15	14				3.7	4.1	29.3891			12	3	12	17				3.3	3.7	21.0974
	5.55	6.22	100.317			40	36	40	1	1.65531		5.2	6.49	91.8861			20	29	20	3			4.1	4.27	37.5832			20	28	20	14				3.16	3.2	16.731			16	11	16	14				3.3	3.72	21.2114
	3.15	3.64	18.9113			50	20	50	3			5.2	6.15	87.0724			25	38	25	2			5.57	5.82	94.5436			25	35	25	7				4.9	5.4	67.8867			20	16	20	14				4.7	5.6	64.7713
	3.41	3.81	23.197			60	18	60	1			6.15	6.25	123.774			30	44	30	1			5.6	6.12	100.491			30	21	30	5	7.55396			5.4	6.3	96.1893			24	19	24	19				4.2	5.3	48.9523
	5.58	6.07	98.9591			70	12	70	0			4.26	5.45	51.7862			35	32	35	1	1.9375		4.36	4.65	46.2833			35	30	35	7				4.13	4.84	43.2259			28	15	28	19				5	6.1	79.8488
	3.52	4	25.9504			80	19	80	2	4.3038		5.47	5.97	93.5293			40	26	40	1			4.6	5.59	61.9336			40	16	40	3				4	4.6	38.5369			32	26	32	6				3.43	4.01	24.7019
	3.5	4.1	26.2977			90	9	90	1			4	4.11	34.4319			45	12	45	0			4.3	4.91	47.5354			45	14	45	3				3.54	5.21	34.1856	34.1856		36	9	36	13				5.3	7.3	107.368
	5.16	6	83.6468			100	19	100	1			3.96	4.33	35.5531			50	18	50	0			3.58	4.03	27.0439			50	11	50	3				3.32	3.8	21.931			40	20	40	8	1.67144			5.6	6.43	105.581
	3.63	4.46	30.7714			110	15	110	3			4.26	5.01	47.6053			55	14	55	2			3.22	4	21.7155			55	13	55	4	9.71223			4.5	5.26	55.7711			44	20	44	7				3.24	3.66	20.1173
	3.88	4.67	36.8111			120	10	120	2			2.59	3.24	11.38			60	17	60	2			5.6	5.88	96.5499			60	5	60	1				3.5	4.1	26.2977			48	11	48	4				5.7	6.2	105.473
	4.55	5.87	63.6296			130	5	130	2			4.88	5.49	68.4559			65	12	65	1			5.2	6.4	90.6119			65	7	65	1				4.3	5.36	51.892			52	4	52	4				4	4.9	41.0501
	3.35	3.56	20.9189			140	1	140	0			5.42	6.2	95.365			70	19	70	0	1.9375		5.3	6.18	90.8948			70	11	70	6				4.26	5.12	48.6506			56	9	56	6				5.5	6.5	102.953
	4.18	4.91	44.9193			150	1	150	1			3.95	4.47	36.5174			75	15	75	2			4.34	5	49.3115			75	10	75	3				6.26	6.33	129.883	129.883		60	4	60	1				5.4	6.9	105.35
	3.96	5.34	43.846			160	2	160	1			3.5	3.68	23.6038			80	11	80	1			5.58	6.26	102.057			80	4	80	1				5.9	6.8	123.94			64	5	64	3				5.77	6.35	110.694
	4.21	4.37	40.555			170	0	170	0			5.26	6.73	97.4956			85	12	85	0			5.2	5.47	77.4449			85	10	85	3				5.83	6.56	116.745			68	8	68	5				4.07	5.05	43.8005
	5.43	6.32	97.5698			180	0	180	0			3.68	4.26	30.2067			90	11	90	0			4.96	4.56	58.739			90	9	90	2				4.1	4.91	43.2163			72	4	72	2	1.41709			3.4	3.7	22.3954
	5.48	6.57	103.306			190	0	190	0			2.61	3.74	13.3399	13.3399		95	17	95	1			3.07	3.31	16.3344	16.3344		95	10	95	4				5.82	7	124.149			76	4	76	4				3.7	3.9	27.9555
	3.58	4.55	30.5335			200	0	200	0			2.86	3.29	14.0905	14.0905		100	9	100	1			3.15	4.08	21.1973	21.1973		100	6	100	0				3	3.6	16.9646			80	2	80	2				5	5.8	75.9218
	5.02	5.61	74.0234									4.24	6.23	58.6433	58.6433		105	6	105	0			3.58	4.37	29.3255			105	1	105	0				3.4	4.15	25.1191			84	5	84	0				4.2	5.3	48.9523
	6.14	6.65	131.267									3.27	3.62	20.2676			110	6	110	1			3.12	3.77	19.2154			110	6	110	2				3.84	4.45	34.3575			88	7	88	0				4.5	4.9	51.9541
	2.77	2.97	11.932									4.04	4.73	40.4224			115	3	115	0			4.2	5.1	47.105	47.105		115	0	115	0				3.34	4.02	23.4811			92	3	92	5				5.6	6.4	105.088
	4.58	5.42	59.529									3.6	4.07	27.6184			120	2	120	0			4.25	4.67	44.1665			120	2	120	0				4.2	4.5	41.5633			96	7	96	2				3.9	4.06	32.3336
	5.54	6.04	97.0633	97.0633								3.44	3.92	24.2885			125	6	125	1			3.64	4	27.7499			125	0	125	0				3.7	4.07	29.174			100	3	100	2				3.52	3.62	23.4851
	4.49	5.12	54.0457	54.0457								4.29	5.54	53.3855			130	2	130	0			5.06	6.2	83.1173	83.1173		130	0	130	0				3.55	3.81	25.1409			104	2	104	4				5.5	6.9	109.288
	4.43	5.77	59.2901									4.9	6	75.4296	75.4296		135	0	135	0			3.51	4.21	27.1578			135	2	135	0				3.77	4.28	31.8511			108	0	108	1				4.6	5.1	56.5047
	3.9	4.62	36.7934									3.29	3.58	20.2896			140	1	140	0			4.68	5.55	63.6478			140	0	140	0				3	3.22	15.1739	15.1739		112	4	112	3				3.8	4.15	31.3772
	4.19	4.79	44.0314									5.65	6.27	104.8			145	1	145	0			3.92	4.13	33.2293			145	0	145	0				4.38	5.71	57.3565			116	5	116	0				6.04	6.48	123.779
	5.72	6.54	112.039									5.88	6.84	123.825			150	1	150	0			4.39	4.74	47.8306			150	0	150	0				4	4.98	41.7204			120	3	120	3				5.5	6.12	96.9338
	3.48	3.87	24.5396									5.12	6.06	83.1785			155	1	155	0			5.87	6.52	117.631			155	0	155	0				3.7	4.1	29.3891			124	2	124	1				3.9	4.41	35.121
	4.49	5.83	61.5403									5.24	6.11	87.842			160	0	160	0			3.15	3.56	18.4957			160	0	160	0				3.35	3.85	22.6229			128	2	128	3				4.2	4.7	43.4105
	4.5	4.85	51.4239									3.61	4.27	29.1367			165	0	165	0			5.12	5.57	76.4529			165	0	165	0				3.51	4.1	26.4482			132	2	132	0				3.8	4.4	33.2674
	4.1	4.59	40.3998									3.15	3.79	19.6906	19.6906		170	0	170	0			3.52	3.93	25.4963			170	0	170	0				3.4	4.2	25.4218			136	2	136	1				3.5	3.9	25.0149
	4.05	4.13	35.4698									3.56	3.81	25.2827			175	1	175	0			4.29	5.73	55.2164	55.2164		175	0	175	0				3.26	3.67	20.4221			140	1	140	0				4	4.2	35.1858
	3.69	3.81	27.1629									5.28	6.35	92.6916			180	0	180	0			2.76	3.94	15.715	15.715		180	0	180	0				3.04	3.71	17.9523			144	1	144	0				3.3	3.32	18.9306
	5	5.88	76.969									4.96	6.16	79.3492			185	0	185	0			3.61	4.53	30.9109			185	0	185	0				3.4	3.9	23.6059			148	0	148	0				5.23	5.8	83.0673
	3.81	4.4	33.4427									5.83	6.51	115.856			190	0	190	0			3.32	4.56	26.3172			190	0	190	0				3.34	3.6	21.0278	21.0278		152	1	152	1				4.7	5.6	64.7713
	4.23	5.27	49.3731									5.76	5.7	99.019			195	0	195	0			3.64	5.17	35.8667	35.8667		195	0	195	0				4.2	4.3	39.716			156	0	156	0				3	3.35	15.7865
	3.7	4.1	29.3891									4	4.57	38.2855			200	0	200	0			5.18	5.96	83.7345			200	0	200	0				4.2	4.8	44.3342			160	1	160	0				3.3	4.12	23.4922
	4.39	5.43	54.7933									4.45	5	51.8428									5.5	6.31	99.9432										2.8	3.63	14.9012			164	0	164	0				2.8	3.64	14.9423
	5.68	6.9	116.559									3.36	3.74	22.108									2.8	3.26	13.3823	13.3823									4.2	5.29	48.8599			168	2	168	0				5.5	6.6	104.536
	5.66	6.37	106.849									4.18	4.62	42.2662									4.7	5.94	68.7038										4.62	5.78	64.5967			172	0	172	0				4.7	6.1	70.5544
	5.05	5.43	72.5072									5.05	5.5	73.4419									4.7	5.6	64.7713										4.2	5.6	51.7232			176	0	176	0				4.62	5.61	62.6968
	6.1	6.48	126.251									3.53	4.72	30.7957									2.97	2.82	13.0245										3.2	3.7	19.8381			180	0	180	0				5.25	6.3	90.9197
	3.81	4.3	32.6826									4.49	6.07	64.0737	64.0737								4.35	4.85	48.0528										4	4.7	39.3746			184	0	184	0				4.8	5.1	61.525
	5.27	6.16	89.5778									5.42	7.1	109.208									4.16	4.45	40.3223										3.4	4.06	24.5744			188	1	188	0				4	4.5	37.6991
	3.54	3.88	25.4587									5.7	6.45	109.726									2.79	3.11	12.6756	12.6756									5.72	6.84	117.178			192	0	192	0				3.7	4.4	31.5395
	5.13	5.52	76.0628									3.23	3.9	21.3043									2.63	2.88	10.4304	10.4304									4.01	4.63	38.9824			196	0	196	0				3.8	4.4	33.2674
	3.69	4	28.5175									3.2	3.76	20.1598									2.63	3.71	13.4364	13.4364									4.6	5.63	62.3767			200	0	200	0				3.43	3.5	21.5603
	3.67	5.15	36.3193									4.71	5.82	67.6026									5	5.74	75.1364										4.84	6.26	76.7828										3.8	4.82	36.4429
	3.47	4.25	26.7946									4.65	5.26	59.5512									3.2	3.54	18.9802										4.63	4.9	54.9992										3.9	4.4	35.0413
	5	5.73	75.0055									4	4.16	34.8507									3.52	3.94	25.5611										3.79	4.01	30.1593										5.7	6.4	108.875
	2.45	3.48	10.9373									3.39	3.96	23.8283									3.8	4.3	32.5113										3.3	3.4	19.3868										3.24	3.29	18.0836
	5.42	6.41	98.5951									4	4.15	34.767									5.11	5.72	78.2053										3.85	4.23	32.8292										5	6	78.5398
	4.82	5.71	69.459									4.04	4.51	38.5423									5.09	6.09	82.6136										3.26	3.35	18.6414										5.39	6.5	98.8757
	3.61	4	27.2944	27.2944								5.4	6.06	92.5249									4.96	5.65	72.7797										4.18	4.34	39.7046										5.55	6.5	104.833
	6.04	6.44	123.015									3.7	4.21	30.1776									5.1	5.93	80.7595										3.33	3.63	21.0763										5.4	6.5	99.2429
	5.88	6.86	124.187									3.7	3.9	27.9555									4.07	4.31	37.3822										4.72	5.43	63.3406										5.3	5.8	85.3058
	4.3	5.01	48.5035									3.9	3.96	31.5372									4.4	4.62	46.8324										4.52	5.37	57.4447	57.4447									3.33	4.5	26.1276
	5.76	6.46	112.222									4.16	4.86	44.0374									2.53	2.91	9.75287										4.9	5.8	72.9153										5.7	6.41	109.045
	3.49	4	25.5099									6.15	6.55	129.715									5.03	5.67	75.1134										3.9	4.2	33.4485										4	4.89	40.9664
	3.6	3.9	26.4648									5.6	5.75	94.4153									3.5	3.82	24.5018										3.9	4	31.8557										3.2	3.25	17.4254
	4.96	6.21	79.9933	79.9933								5	5.9	77.2308									3.46	3.66	22.942										4.4	5	50.6844										4.5	4.9	51.9541
	6.26	7.33	150.401	150.401								4.44	5.28	54.5002									3.85	4.73	36.7097										4.1	5	44.0085										5.7	6.4	108.875
	4.64	5.6	63.1281									5.28	5.95	86.8527									3.21	4.02	21.6888	21.6888									4.02	4.3	36.3847										5.3	5.8	85.3058
	3.8	4.1	30.9991									3.24	4.53	24.8993	24.8993								4.2	4.6	42.4869										3.8	4	30.2431										3.76	3.81	28.2033
	5.6	6.2	101.804									3.31	4.53	25.9868	25.9868								3.6	5.3	35.965	35.965									4.22	4.54	42.333										4.5	4.76	50.4697
	5.35	5.73	85.8738									4.77	5.59	66.5959									4.8	5.3	63.9377										4.8	5.67	68.4013										5.11	6.29	85.9985
	4	4.85	40.6313									4.33	5.57	54.6801	54.6801								3.32	3.62	20.8922										5.2	6.08	86.0813										3.9	3.96	31.5372
	2.7	3.8	14.5047									2.99	3.4	15.9155	15.9155								4	4.21	35.2696										5.6	6.81	111.821										3.32	3.83	22.1041
	3.9	4.3	34.2449									3.83	4	30.7225									3.5	4.12	26.426										3.9	4.15	33.0503										3.5	3.76	24.117
	5.62	6.07	100.383									4.47	5.79	60.5748									3.48	4.88	30.944	30.944									2.52	3.14	10.4407										2.8	3.04	12.4792
	3.96	4.45	36.5384									4.5	4.79	50.7878									3.81	3.9	29.6424	29.6424									4.66	5.6	63.6735										3.77	3.8	28.2791
	4.58	4.84	53.1588									3.28	3.45	19.4341									3.7	3.8	27.2387										4.3	4.4	42.5979										3.65	4.03	28.1118
	3.81	4.46	33.8987									3.9	4.08	32.4929									5.3	7	102.955										4.6	5.47	60.604										3.4	3.5	21.1848
	5.29	6.71	98.3179									5.58	6.44	104.991									3.1	3.83	19.2717										4.8	5.95	71.7791										2.9	3.06	13.4746
	3.4	3.45	20.8822									3	3.96	18.6611									6	7.04	132.701										4.3	4.9	47.4386										3.6	4.2	28.5005
	3.9	4.5	35.8377									5.06	6.69	89.6862									4.5	5	53.0144										3.9	3.98	31.6965										5.33	6.26	93.1167
	5.44	6.9	106.917									5.1	5.95	81.0319									3.75	4.52	33.2812										3.81	4.19	31.8466										4.71	5.7	66.2087
	5	6	78.5398									2.85	3.11	13.2266									3.03	3.03	14.5655										5.43	5.51	85.0648										4.7	5.8	67.0845
	3.7	4.03	28.8873									3.7	3.92	28.0988									4.56	5.2	56.615										4.3	4.62	44.7278										5.4	6.3	96.1893
	3.32	3.47	20.0265									4.16	4.56	41.319									5.53	6.75	108.082										3.4	3.87	23.4243										4.23	4.53	42.4402
	3.7	3.9	27.9555									4.08	4.4	38.3506									3.29	4.13	23.4067	23.4067									3.7	4.53	32.4713										3.8	3.88	29.3358
	4.21	4.59	42.5967									5.7	6.4	108.875									2.46	2.9	9.18897	9.18897									5.62	7.05	116.59										6.1	6.12	119.237
	3.58	3.85	25.836									4	4.44	37.1965									3.4	4.35	26.3297										5.22	6.2	88.4568										4.3	5.01	48.5035
	5.5	6.5	102.953									5.36	6.68	100.486									3.35	3.9	22.9167										3.3	4	22.808										3.5	3.81	24.4377
	5.84	6.91	123.396									4.04	4.54	38.7987									4.07	4.08	35.3873										4.84	5.81	71.2632										3.21	3.68	19.8544
	3.7	4.15	29.7475									5.24	6.16	88.5609									5.31	6.47	95.5195										3.23	3.55	19.3924										3.26	3.57	19.8656
	5.92	6.32	115.974	115.974								5.3	6.39	93.9834									5.17	5.94	83.1316										3.6	4.1	27.8219										5.15	5.83	80.9621
	5.09	5.58	75.6952									4.8	5.8	69.9696									4.13	4.45	39.7428										3.8	4.1	30.9991										3.25	4.59	25.3851
	3.3	3.71	21.1544									4.85	5.94	73.1591									5.25	6.04	87.1674	87.1674									4.2	5.17	47.7516										4.4	5	50.6844
	3.36	3.4	20.0982									5.26	6.14	88.9485									4.6	4.8	53.1809										3.8	4.22	31.9064										4.6	5.5	60.9364
	4.72	5.5	64.1572									5.06	5.51	73.8671	73.8671								4.75	6.04	71.3547										5.14	6.14	84.9363										4.8	6.49	78.2935
	5.8	6.7	118.013									3.69	4.06	28.9453									3.93	4.38	35.4208										4.73	5.71	66.8894										3.9	4	31.8557
	6	6.34	119.506									3.81	4.04	30.7065									4.4	5.74	58.1856										4	4.84	40.5475										4.4	4.8	48.657
	3.58	4.13	27.715	27.715								3.65	4.2	29.2977									3.4	4.51	27.2981	27.2981									5.84	7.25	129.468										3.8	4.45	33.6454
	6.43	7.17	155.217	155.217								5.1	6.1	83.0747									2.76	3.64	14.5184	14.5184									5.18	5.95	83.594										4.2	4.9	45.2578
	4	4.9	41.0501									4.4	4.9	49.6707									4	4.42	37.0289										4.52	5.5	58.8353										3.64	3.7	25.6687
	4.8	5.55	66.9536									5.5	6	95.0332									4.34	5.67	55.9192	55.9192									4.75	5.78	68.2832										3.49	3.64	23.214
	4.22	5.19	48.3939									2.65	3.46	12.7223									3.6	4.15	28.1612										3.22	4.1	22.2584										3.1	3.4	17.1081
	4.98	5.82	75.5754									5.16	5.49	76.5368									4.42	5.26	53.8058	53.8058									3.84	4.2	32.4273										3.6	4	27.1434
	4.25	5.34	50.5031									4.26	5.55	52.7364									3.4	3.7	22.3954										4.2	4.5	41.5633										3.53	4	26.098
	3.81	4.29	32.6066									3.76	3.9	28.8695									4.6	5.12	56.7263										3.93	4.15	33.5608										4.96	6.24	80.3797
	3.5	4	25.6563									4.23	4.69	43.9392									6.1	6.9	134.433										3.13	3.61	18.518										5.43	6.74	104.054
	3.1	3.3	16.6049									4.34	4.78	47.1418									4.2	4.9	45.2578										4.92	5.96	75.5397										3.51	4.04	26.0612
	3	3.6	16.9646									4.68	5.6	64.2212									3.24	3.39	18.6332	18.6332									3.62	4.13	28.3378										3.9	4	31.8557
	3.4	4.6	27.8429									3.94	4.21	34.2195									4.23	4.5	42.1592										5.4	6.4	97.7161										3.74	4	29.2956
	3.84	4.45	34.3575									3.1	3.4	17.1081									5	5.24	68.5914										4.84	5.46	66.9703										5.05	5.75	76.7802
	3.6	4.5	30.5363									4.54	5.26	56.767	56.767								2.59	3.04	10.6776										4.6	5.86	64.925										3.25	3.71	20.5182
	4	4.7	39.3746									3.61	3.94	26.885									4.07	4.43	38.423										4.04	4.44	37.9441										3.5	3.5	22.4493
	3.74	3.8	27.8308									3.2	3.66	19.6236									3.86	4.5	35.1064	35.1064									5.69	6.9	116.969										3.3	4.01	22.865
	3.24	3.45	18.963	18.963								4.85	5.6	68.9716									4.7	5.95	68.8195										3.4	4.5	27.2376	27.2376									3.8	3.9	29.487
	3.52	4.17	27.0533									4	4.64	38.872									4.6	5.26	58.2774										3.94	4.12	33.4879										4	4.1	34.3481
	3.85	4.8	37.253									5.23	5.5	78.7707									3.9	4.6	36.6341										3.9	5.21	41.4921	41.4921									4.56	5.4	58.7925
	2.05	2.8	6.16119	6.16119								4.9	5.5	69.1438									4	4.285	35.8979										4.06	4.24	36.5946										3.9	4.3	34.2449
	3.77	4.44	33.0418									4.8	5.96	71.8997									5.5	6.2	98.201										4.29	4.79	46.1582										5.9	6.07	110.635
	4	4.76	39.8773									4.7	5.47	63.2676									4.3	5.14	49.7621	49.7621									4.19	4.77	43.8475										4.8	5.8	69.9696
	4.19	5.39	49.5468	49.5468								4.54	5.08	54.8244									2.58	3.51	12.2333	12.2333									5	6.61	86.5247										3.2	3.22	17.2645
	4	4.7	39.3746									4.13	4.8	42.8687									5.2	5.97	84.5239										5.41	6.2	95.0134										5.65	5.9	98.616
	4.31	4.58	44.547									3.8	3.97	30.0162	30.0162								4.3	5.8	56.1518										3.2	3.4	18.2296										5	6.6	86.3938
	3.21	3.3	17.8042	17.8042								3.32	4.02	23.2007									4.5	4.94	52.3782										5.55	5.86	94.511										4.43	5.56	57.1322
	3.21	3.49	18.8293									4.82	5.92	72.0136									4	4.15	34.767										3.35	3.89	22.858	22.858									2.7	2.97	11.3366
	5.68	6.5	109.802									4.71	5.59	64.931									3.8	4.2	31.7552										4.29	4.45	42.8818										4.3	4.8	46.4704
	4.36	4.98	49.5679	49.5679								3.94	4.63	37.6333									3	3	14.1372										5.33	6.61	98.3229										3.7	4.3	30.8227
	5.7	6.3	107.174	107.174								3.7	4.1	29.3891									3.24	3.63	19.9524										5.31	6.22	91.8286										5	5.93	77.6235
	3.67	4.01	28.2797									3.82	4.06	31.0207									3.02	3.23	15.4246	15.4246									4.1	4.82	42.4242										5.3	6.3	92.6597
	5.6	6.13	100.655									3.42	3.74	22.9046									5.25	6.17	89.0435										4.02	4.6	38.9232										4	4.41	36.9451
	4.6	5.3	58.7206									3.88	4.26	33.5793									3.75	4.9	36.0792										5.34	6.37	95.1088										5.12	5.46	74.943
	3.83	4.51	34.6396									4.9	5.5	69.1438									4.15	4.4	39.6778										3.81	5.1	38.7631										4.8	5.6	67.5568
	3.8	3.8	28.7309									3.6	4.08	27.6862									2.84	3.04	12.8383	12.8383									3.8	3.95	29.865										3.1	3.4	17.1081
	4.63	5.21	58.4788									4.7	5.1	58.9881									2.83	3.1	12.9997	12.9997									4.56	5.49	59.7724										3.8	4	30.2431
	5.16	6.35	88.5262									4.65	5.47	61.9287									3.16	4	20.9138	20.9138									5.17	6.15	86.0706										3.5	3.5	22.4493
	2.6	3.74	13.2378									4.9	5.67	71.281									3.44	3.92	24.2885	24.2885									5.35	6.4	95.9149										3.7	3.9	27.9555
	5.44	6.2	96.0701									4.34	4.76	46.9445									3.14	3.45	17.8105	17.8105									5.62	7.3	120.724										3.7	4	28.6723
	3.69	4.02	28.6601									4.57	5.23	57.1917									4	4.1	34.3481										2.6	2.7	9.55672										2.9	2.96	13.0343
	3.11	3.53	17.877									4.7	5.3	61.3014									3.58	5.02	33.6875	33.6875									2.9	3.33	14.6635										4.15	4.21	37.9644
	3.32	3.72	21.4693									4.33	4.85	47.612									3.32	4.51	26.0286	26.0286									4.83	5.68	69.3811										5.42	6.39	98.2874
	4.13	5.1	45.548									5	6	78.5398									4.1	4.1	36.087										3.13	3.28	16.8252	16.8252									4.11	5.07	44.8425
	5	5.82	76.1836									3.83	3.97	30.4921									5.1	6.6	89.8841										4.33	4.62	45.3541										4.66	5.47	62.1953
	3.33	3.67	21.3085									4.65	5.34	60.4569									4.76	5.5	65.2492										5.62	6.71	110.967										6.26	6.46	132.55
	4.84	4.85	59.4882									3.43	3.45	21.2523									4	4.9	41.0501										3.86	4.28	33.39										3.74	4.15	30.3941
	2.87	3.24	13.9736	13.9736								4.37	5.05	50.4955									4.6	4.64	51.4082										3.84	4.27	32.9677										4.67	5.31	60.6355
	4	4.47	37.4478									3.6	3.7	25.1076									2.8	3.63	14.9012	14.9012									4.24	4.76	44.8061										3.74	3.76	27.5378
	4.9	6	75.4296									3.7	3.9	27.9555									4	4.13	34.5994										5.25	6.29	90.7753										5.2	6	84.9487
	3.64	4.26	29.5536									3.8	4.98	37.6526									4.77	5.6	66.715										4.91	6.07	76.6214										4.4	5.53	56.0569
	2.41	4.07	12.3773									3.84	4.39	33.8942									3.3	3.67	20.9263	20.9263									4.17	4.09	37.2387										3.42	3.61	22.1084
	4.19	5.41	49.7306									2.78	3.74	15.1342									4.53	5	53.7236										3.12	3.76	19.1644	19.1644									5.9	6.01	109.541
	5.15	6	83.3229									3.95	4.49	36.6808									4.127	5.3	47.2654	47.2654									6.5	7.3	161.491										4.51	5.41	57.6168
	3.55	3.9	25.7347									4.9	5.75	72.2867									3.94	5.12	41.6161										5.1	6.4	87.1603										4.2	5.2	48.0287
	3.1	3.3	16.6049									3.87	4.36	34.1906									4.82	5.6	68.121	68.121									5.6	6.9	113.298										3.5	3.53	22.6417
	3.5	3.81	24.4377									4	4.24	35.5209									5.07	5.67	76.3128	76.3128									5.2	6.3	89.1961										3.6	3.74	25.379
	5.5	6.8	107.704									3.69	3.92	27.9471									3.69	4.08	29.0878										5	5.73	75.0055										5.15	5.74	79.7122
	5.4	6	91.6088									4.96	5.64	72.6509									4.29	5.21	50.2055										3.51	3.81	24.5775										3.83	4.48	34.4092
	3.22	4.37	23.7242	23.7242								3.64	3.76	26.0849									5.46	5.73	89.4414										5.16	5.94	82.8103										4.06	4.47	38.5796
	5.87	7	126.291	126.291								4.46	5.64	58.7418									4.33	4.75	46.6303										2.96	3.47	15.9188										3.87	4.28	33.5633
	5.9	4.7	85.6644	85.6644								4.67	5.23	59.722									3.8	4.4	33.2674										4.91	6.23	78.6411										3.6	4.4	29.8577
	5.7	6.3	107.174									4	4.35	36.4425									3.29	3.55	20.1196										5.37	5.93	89.5369										4.3	4.7	45.5023
	5	5.6	73.3038									4.07	4.58	39.724									3.64	4.53	31.4268										3.85	5.49	42.6081										3.7	4.5	32.2563
	5.4	6.2	94.6625									2.78	2.83	11.4518									4.26	5.05	47.9854										2.84	3.36	14.1897	14.1897									4.7	6.1	70.5544
	5	5.7	74.6128									3	3.44	16.2106									4.9	5.62	70.6524	70.6524									4.6	5.17	57.2802										6	6.2	116.867
	5.16	5.8	80.8586									4.16	4.7	42.5876									3.1	3.4	17.1081	17.1081									5.7	6.2	105.473										3.7	4.7	33.6899
	5.53	6.32	101.197									4.09	4.55	39.8526									3.61	3.62	24.7014	24.7014									5.25	6.52	94.0946										4.1	4.9	43.1283
	2.8	3.3	13.5465									2.68	3.27	12.2975	12.2975								4.24	5.12	48.1948	48.1948									5.51	6.61	105.076										3.5	4.4	28.222
	5.4	5.7	87.0284									3.65	4	27.9026									3.8	4.33	32.7381	32.7381									3.58	3.77	25.2992										5.1	5.6	76.2653
	4.4	5.5	55.7528									2.8	3.62	14.8602									3.55	3.61	23.8211										2.37	3	8.82301										4.1	4.61	40.5758
	3.1	3.4	17.1081									3.77	4.19	31.1814									4.8	5.94	71.6585										5.28	6.98	101.888										5.9	6.25	113.915
	4.9	5.7	71.6582									3.73	4.28	31.1788									3.9	5.01	39.8993										4.1	4.3	37.8473										4.43	4.99	51.2751
	4.51	5.24	55.8063									3.85	4.65	36.0888									5.15	5.3	73.6019										3.35	3.8	22.3291										3.7	3.9	27.9555
	3.73	4.24	30.8875									4.3	4.42	42.7915									3.9	4.66	37.1119										6.52	6.87	152.915										4	4.26	35.6885
	5.82	6.77	120.07									4.22	4.67	43.5452									5.04	6.47	86.0526										3.73	4	29.1391										3.51	3.72	23.9969
	3.7	4.25	30.4643									4.14	4.72	42.3586									5.29	5.68	83.2259										6.6	7.43	169.463										4.9	6.03	75.8068
	5.14	5.94	82.1696									4.22	5.22	48.6737									4	4.8	40.2124										3.42	4.06	24.8643										5.55	6.64	107.091
	4.4	5.6	56.7665	56.7665								4.84	6.08	74.5749									4.15	5	45.0884										3.8	4.44	33.5698										4.5	4.9	51.9541
	4.07	4.75	41.1985	41.1985								4.3	5.77	55.8613									2.6	3	10.6186										4.57	5.23	57.1917										4.31	4.82	46.8814
	3.33	3.71	21.5408	21.5408								3.87	4	31.3675									3.55	4.1	27.0545										4.4	5.11	51.7994										4.1	4.6	40.4878
	3.08	3.29	16.3417									4.61	5.15	57.307									4.9	5.72	71.9096	71.9096									3.82	4.12	31.4791										3.7	3.93	28.1705
	5.6	6.17	101.312									4.98	5.8	75.3157									5	5.48	71.733	71.733									2.74	3.55	13.9549	13.9549									3.94	5.03	40.8845
	5.56	6.13	99.2222									3.93	4.29	34.6929									4.28	4.57	43.8331										3.2	4	21.4466	21.4466									3.74	3.9	28.5632
	4.57	4.92	53.8017									3.85	4.08	31.6651									3.6	4.4	29.8577	29.8577									4.16	4.2	38.057										5.42	6.25	96.134
	3.84	4.21	32.5045									2.63	3.28	11.8791									5.61	5.8	95.5768	95.5768									4	4.8	40.2124										4.9	5.7	71.6582
	3.42	3.68	22.5371									5.14	5.96	82.4463									4.64	6.06	68.3136	68.3136									4.35	4.37	43.2971										3	3.61	17.0117
	5.35	7.24	108.504									3.78	5.23	39.1277	39.1277								3.33	3.9	22.6439										5	5.16	67.5442										5.7	6.61	112.447
	5.18	5.83	81.9081									4.43	5.36	55.0771									3.35	3.9	22.9167										3.41	3.71	22.5882										3.74	4.22	30.9068
	5.48	6.13	96.3874									4.5	5.37	56.9374									3.66	5	35.0696										3.9	4.19	33.3689										4.72	5.69	66.3735
	3.73	4.7	34.2385									4.9	6.2	77.944									3.29	3.32	18.8161										2.6	3.3	11.6804										3.83	4.18	32.105
	5.62	6.32	104.517									3.03	4.45	21.3916	21.3916								4.75	6.51	76.9072	76.9072									4.58	4.93	54.1473										3.4	3.57	21.6085
	4.9	6.08	76.4354									4.84	5.3	65.0078									5.55	6.02	97.0915	97.0915									4.4	4.54	46.0214										3.84	4.15	32.0412
	4.03	4.4	37.4163									4.32	5.11	49.9329									3.24	3.81	20.9418	20.9418									4.08	4.5	39.2222										4.65	5.1	57.7397
	3.34	3.74	21.8456									3.97	4.6	37.961									3.6	4.3	29.1791										5.23	6.39	91.5172										4.3	4.3	41.6298
	4	4.65	38.9557									4.42	4.66	47.6682									5.4	6	91.6088										3.9	3.9	31.0594										3.9	4.3	34.2449
	3.65	4.39	30.6231									3.94	4.32	35.1136									3.44	3.81	23.607										5.7	6.55	111.427										4.9	6.13	77.0639
	4.74	6.1	71.7604									4.77	5.55	66.1193									4.13	4.82	43.0473										6.2	7.2	144.915										3.52	4.11	26.664
	4.9	5.6	70.401									5.22	6.23	88.8848									3.24	3.26	17.9187										3.8	4.1	30.9991										5.6	6	98.5203
	5.22	5.94	84.7473									5.9	8.14	148.363									3.1	3.27	16.4539										6.5	7.6	168.128										3.94	4.41	35.8451
	6	6.72	126.669	126.669								4.8	5.7	68.7632									3.28	3.42	19.2652	19.2652									4.1	4.3	37.8473										4.3	5.3	51.3111
	3.75	4.34	31.9559									5.9	6.64	121.024									3.46	4.1	25.7001										2.9	3.93	17.3056										5	5.8	75.9218
	3.8	4.1	30.9991									5.61	6	98.8725									3.56	3.84	25.4818										2.92	3.22	14.3754										4.12	4.41	39.1951
	5.9	6.25	113.915									5.4	6.33	96.6473	96.6473								4.63	4.76	53.4278										4.2	4.9	45.2578										5.16	6.39	89.0838
	5.94	6.4	118.236	118.236								5.66	6	100.643									4.7	5.54	64.0773										3.62	4.1	28.1319										4.87	5.53	68.6723
	3.38	4.48	26.7985									5.23	7	100.254									4.14	4.75	42.6278										5.7	6.71	114.149										3.53	3.59	23.423
	4.62	5.32	59.4558									5.13	7.2	99.2124	99.2124								4	4.61	38.6206	38.6206									3.9	4.2	33.4485										4.33	4.97	48.79
	5.32	5.51	81.6533									3.4	5.16	31.2325									5.7	7	119.082										3.94	5.78	46.9806										3.8	4.6	34.7795
	5.9	7.7	140.344									3.81	4.12	31.3145									3.43	4.8	29.5684	29.5684									6.1	6.84	133.264										3.35	3.41	20.0375
	3.03	3.29	15.8154									4.8	5.74	69.2457									3.7	4.1	29.3891										4.27	4.4	42.0056										3.3	3.84	21.8956
	4.7	4.9	56.6749									3.98	4.65	38.5672									3.45	3.84	23.9314										3.35	3.53	20.7426										3.5	5	32.0704
	3.7	4.7	33.6899									4.7	5.7	65.9279									3.23	4.28	23.3802										4.13	5.23	46.709										4	4.3	36.0236
	4.4	4.9	49.6707									4	4.05	33.9292									2.8	3.51	14.4086	14.4086									4	5	41.8879										2.97	3.56	16.4423
	3.67	3.95	27.8566									3.29	3.58	20.2896									5.1	6.1	83.0747										3.9	4	31.8557										3.2	3.5	18.7658
	5.1	5.7	77.6272	77.6272								5.04	5.65	75.1464									4	4.45	37.2802	37.2802									5.11	6.2	84.768										2.9	3.1	13.6507
	5.6	6.7	110.014									4.68	5	57.3403									3.73	4.54	33.0729										4.2	4.3	39.716										5.9	6.52	118.837
	5.64	6.48	107.927									3.42	4.26	26.0892									2.74	3.34	13.1294	13.1294									6.2	7	140.89										4.6	5.6	62.0444
	4.08	4.82	42.0113									3.97	4.06	33.5047									4	5.61	46.9982	46.9982									3.11	3.7	18.7379										3.1	3.41	17.1584
	3.5	3.8	24.3735									4	4.28	35.856									4.33	6	58.9014	58.9014									3.9	4.6	36.6341										5.54	6.12	98.3489
	3	3.7	17.4358									3.8	4	30.2431									2.58	2.65	9.236	9.236									4.2	4.6	42.4869										3.61	4.1	27.9767
	4.8	4.92	59.3535									4.5	5.29	56.0892									3.33	3.86	22.4117	22.4117									6.1	7.03	136.966										5.53	6.26	100.236
	6.43	7.21	156.083									5.46	6.1	95.2168									3.58	4.04	27.111										3.12	3.96	20.1838										3.84	4.83	37.2914
	5.46	6.86	107.08	107.08								5.27	6.12	88.9962									3.17	3.55	18.6787	18.6787									6.08	6.8	131.618										4.6	5.51	61.0472
	4.15	4.53	40.8501									6	6.5	122.522									3.61	4.9	33.4356										4.6	6	66.4761										3.8	4.2	31.7552
	3.9	4.58	36.4748									5.68	6.57	110.984									4	5	41.8879										5.8	6.85	120.655										5.5	6.32	100.102
	5.29	6.32	92.6034									5	5.92	77.4926									3.18	3.8	20.1204	20.1204									3.43	4.21	25.934										4.3	4.8	46.4704
	4.32	5.12	50.0306									5.05	6.1	81.4538									2.44	3.24	10.1	10.1									3.4	4.24	25.6639	25.6639									5.2	5.85	82.8249
	4.21	5.51	51.1345									6.26	7.03	144.246									3.56	4.19	27.8043										4.5	4.6	48.7732										5.42	6.58	101.21
	3.73	3.95	28.7749									3.84	4.04	31.1919									3.81	4.67	35.4949										3.15	3.9	20.2621	20.2621									3.7	4.2	30.1059
	4.84	5.74	70.4046									6.7	7.4	173.932									3.3	4.39	25.0317										5.95	7.33	135.874										3.3	3.9	22.2378
	3.33	3.61	20.9601									4.7	5.2	60.1447									2.34	3.57	10.2353	10.2353									4.44	5.3	54.7067										3.4	3.5	21.1848
	6.13	6.4	125.921									4.71	5.49	63.7695									3.75	5.43	39.9817	39.9817									4.2	5	46.1814										5.17	5.84	81.7321
	4.1	4.85	42.6882									5.57	6.49	105.427									3.4	4.2	25.4218	25.4218									4.2	4.62	42.6716										5.14	6.51	90.0546
	4.92	5.81	73.6385									3.33	4.2	24.3858									3.79	4.2	31.5883										5.25	6.9	99.5787										5.8	6.55	115.371
	4.03	4.66	39.6273									4.7	5.26	60.8387									3.4	3.8	23.0006										3.81	4.21	31.9986										4.5	5.41	57.3616
	3.55	4	26.3946									6.12	6.39	125.315									4.5	6	63.6173	63.6173									3.5	4.28	27.4523										3.9	4.3	34.2449
	5.3	6	88.2473									6.25	6.29	128.65									3.21	3.7	19.9623										4.3	4.68	45.3087										5.8	7.05	124.178
	3.77	4.33	32.2232									5	7.14	93.4624									4.29	5	48.1818	48.1818									4.6	5.3	58.7206	58.7206									3.13	3.14	16.1071
	4.17	4.74	43.1568									5.16	6	83.6468									3.8	4.16	31.4528										4.5	4.6	48.7732										3.55	4.56	30.0899
	4.63	5.74	64.4277									4.47	4.75	49.6944									3.8	4.16	31.4528										3.6	4.4	29.8577										3.58	3.76	25.232
	4.37	5.26	52.5953									4.64	5.55	62.5644									3.44	4	24.7842										3.81	4.4	33.4427										3.88	4.29	33.8158
	5.75	6.51	112.698									5.82	6.27	111.202	111.202								3.54	3.84	25.1963										4.5	5.1	54.0747										5.47	6.28	98.3859
	3.1	3.74	18.8189									4.91	5.94	74.9805									4.5	5.33	56.5133										3.63	3.91	26.9767										4.1	4.48	39.4316
	3.73	4.39	31.9802									3.94	3.94	32.0249									4.12	5.23	46.4831										4.9	6.21	78.0697										3.07	3.59	17.7162
	4.5	5	53.0144									5.34	6.1	91.0775									5.22	6.6	94.1637										7	7.26	186.265										5.02	5.93	78.2457
	3.23	4.13	22.5608									6.34	7.3	153.638									3.7	4.37	31.3245										4.87	5.79	71.901										4.01	4.39	36.9617
	3.93	4.59	37.119									5.49	6.12	96.5817									3.3	3.4	19.3868										only dead												4.06	4.56	39.3564
	3	3.81	17.9542									3.2	3.7	19.8381									5.34	6.12	91.3761										2.9	3.8	16.7332	16.7332									4.1	4.4	38.7275
	3.31	3.78	21.6844									3.7	3.8	27.2387									3.9	4.3	34.2449										3.5	4.15	26.6185	26.6185									4.4	5	50.6844
	5.43	6.26	96.6435									3.8	3.9	29.487									3.6	4.2	28.5005										2.8	3.3	13.5465	13.5465									3.8	4.8	36.2917
	4.2	4.8	44.3342									6	6.55	123.465	123.465								3.55	4.13	27.2524										3.02	4.74	22.6355	22.6355									3.1	3.7	18.6176
	4.06	4.39	37.8892									3.16	3.19	16.6787									5.31	6.57	96.9958	96.9958									3.6	4.54	30.8077	30.8077									4.5	4.6	48.7732
	5.76	6.74	117.086									3.11	3.4	17.2186									3.79	4.4	33.0925	33.0925									3.7	4.7	33.6899	33.6899									4	4.71	39.4584
	4.33	4.62	45.3541									2.88	3.33	14.462									3.5	3.7	23.7321										3.53	4.6	30.0128	30.0128									4.6	5	55.3968
	4.05	4.33	37.1875									3.19	3.3	17.583									3.7	3.9	27.9555										3.82	3.9	29.7982	29.7982									4.26	4.76	45.2298
	4.73	5.72	67.0065									3.47	3.66	23.0748									2.61	3.5	12.4838										5.6	6.41	105.253	105.253									4.33	5.3	52.0296
	4.57	5.3	57.9571									3.59	5.28	35.6305									5.48	6.25	98.2743										4	4.3	36.0236	36.0236									4.2	5.52	50.9843
	5.1	5.75	78.3081									3.26	3.38	18.8083									5.4	6.26	95.5786										4.29	5.14	49.5309	49.5309									4.04	4.51	38.5423
	5.92	7.42	136.159	136.159								4.5	4.72	50.0456									3.92	4.82	38.7809										6.08	6.35	122.908	122.908									4.64	5.54	62.4517
	2.8	3.06	12.5613									2.83	3.61	15.1384	15.1384								2.9	4.84	21.3128	21.3128									3.65	3.9	27.205	27.205									5.78	6.57	114.926
	5.34	6.75	100.782									3.35	4	23.5043									2.4	2.9	8.74619	8.74619									3	4	18.8496	18.8496									3.46	4.82	30.2133
	3.87	4.27	33.4849									3.16	2.86	14.9534									5.2	6.31	89.3377	89.3377									2.7	2.9	11.0694	11.0694									4	4.35	36.4425
	4.7	5.1	58.9881									3.68	3.87	27.4413									5.54	5.9	94.8135	94.8135									4.9	5.5	69.1438	69.1438									only dead
	5.43	6.48	100.04									3.52	3.9	25.3016									5.7	6.4	108.875	108.875									2.7	3	11.4511	11.4511									2.54	3.33	11.2489
	4.03	4.96	42.1784									3	3.06	14.4199									4.8	6.13	73.9506	73.9506									4.07	5.35	46.4025	46.4025									3.24	3.88	21.3265
	4.86	5.6	69.2563									3.8	4	30.2431									5.3	5.9	86.7765	86.7765									3.64	3.9	27.0561	27.0561									5.17	6.11	85.5108
	3.71	4.2	30.2688									2.41	2.78	8.4543	8.4543								4.1	4.6	40.4878										4.4	5.61	56.8679	56.8679									2.72	3.4	13.1709
	3.9	5.3	42.2089																				4.53	6.7	71.9896	71.9896									2.7	3.5	13.3596	13.3596									2.81	4.09	16.9096
	3.45	4.53	28.2316																				3.74	5.18	37.9378	37.9378									3.9	5.6	44.598	44.598									2.8	3.5	14.3676
	3.24	3.62	19.8974									5.3	6	88.2473									2.7	3.7	14.123	14.123									5.62	7.7	127.339	127.339									3.16	4.51	23.5803
	2.51	4.61	15.2071	15.2071								3.19	4	21.3128	21.3128								3.1	3.7	18.6176	18.6176									2.4	2.74	8.26365	8.26365									3.7	4.18	29.9625
	4.72	5.76	67.1901									4	4.6	38.5369									5.5	6.9	109.288	109.288									3.9	4.9	39.0233	39.0233									3.28	4	22.5323
	4.65	5.2	58.8719									5.5	6.21	98.3593									3.4	4.1	24.8165	24.8165									5.9	6.61	120.477	120.477									5.23	5.84	83.6402
	4.17	4.9	44.6136									3.3	4.1	23.3782									5	6.27	82.0741	82.0741									2.71	3.05	11.7284	11.7284									6.16	7.03	139.674
	5	6.82	89.2736									3.23	3.74	20.4303									4.6	5.1	56.5047	56.5047									2.54	2.8	9.45854	9.45854									3.9	4.7	37.4305
	3.35	4.76	27.9702									3.6	4.2	28.5005									4.7	6.32	73.099										3.3	3.45	19.6719	19.6719									3.13	3.17	16.261
	2.8	3.49	14.3265									3.4	3.8	23.0006									3.24	3.83	21.0517										3.07	3.35	16.5318	16.5318									5.13	6.84	94.2518
	3.9	4.45	35.4395									3.5	3.8	24.3735									5	6	78.5398										4.12	5.75	51.1047	51.1047									3.04	3.62	17.5168
	3.46	3.9	24.4464									3.8	5.6	42.3403																					3.1	3.82	19.2214	19.2214									3.83	4.13	31.721
	5.21	6.62	94.0875									4.8	5	60.3186	60.3186																				3.94	5.08	41.2909	41.2909									6.1	7	136.382
	3.5	3.58	22.9624									3.9	4.3	34.2449																					5.77	6.43	112.089	112.089									3.1	3.24	16.303
	4.33	5.21	51.1461									3.6	3.7	25.1076																					5.6	6	98.5203	98.5203									2.86	3.33	14.2618
	3.68	4.32	30.6322									3.62	3.84	26.348																					3.1	4.2	21.1335	21.1335									2.63	3.22	11.6618
	4.42	5.08	51.9645									4.49	4.64	48.9789																					3.61	4.12	28.1132	28.1132									2.6	3.41	12.0698
	3.57	3.71	24.7576									5.3	5.82	85.5999																					3.12	3.81	19.4193	19.4193									5.4	6.1	93.1357
	3.49	3.55	22.6401									5.26	6.3	91.2663																					3.2	4.63	24.8244	24.8244									3.12	4.1	20.8974
	6.03	6.55	124.702	124.702								5.7	6.7	113.979																					3.41	5.04	30.6858	30.6858									2.9	3.3	14.5314
	3.33	3.52	20.4376									3.9	4.5	35.8377																					3.1	3.6	18.1144	18.1144									2.9	3.31	14.5755
	4.4	5.61	56.8679									3	3.3	15.5509																					2	3.2	6.70206	6.70206									3.08	3.15	15.6463
	3.16	4.06	21.2275	21.2275								4.7	5.3	61.3014																					5.1	6.73	91.6546	91.6546									3	3.9	18.3783
	5.16	7.26	101.213									3.36	3.49	20.6302																					3.71	4.02	28.9716	28.9716									3.8	4.4	33.2674
	4.59	5.34	58.9068									3.5	3.93	25.2074																					3.8	4.5	34.0234	34.0234									3.41	4.08	24.8409
	5.62	6.59	108.982									5.5	5.98	94.7164																					2.9	4	17.6139	17.6139									5.9	6.51	118.654
	3.42	3.9	23.8845									4.8	5.94	71.6585																					3.3	4.42	25.2028	25.2028									5.1	5.9	80.3509
	4.46	5.28	54.9923									4.9	5.7	71.6582																					5.42	5.97	91.8272	91.8272									3.43	3.88	23.9011
	4.83	6.32	77.1987									3.42	3.37	20.6386																					4.27	5	47.7336	47.7336									4.75	5.41	63.9121
	3.1	3.5	17.6112									3.75	5.56	40.9389																					3.4	3.51	21.2453	21.2453									5.62	6	99.2253
	5.62	6.63	109.644									3.9	4.6	36.6341	36.6341																				4.4	5.3	53.7254	53.7254									5.47	6.28	98.3859
	6.5	7.3	161.491									2.8	3.06	12.5613																					4.82	5.64	68.6075	68.6075									3.43	4.3	26.4884
	6.07	7.06	136.201	136.201								4.8	6.11	73.7093																					4	4.43	37.1127	37.1127									3.4	4.33	26.2086
	4.85	6	73.8981	73.8981								2.65	3	11.0309																					2.74	3.26	12.815	12.815									3.38	3.57	21.355
	5.46	6.66	103.958									2.76	3.19	12.7235																					3	3.5	16.4934	16.4934									3.35	4.3	25.2672
	3.874	4	31.4324									2	3.13	6.55546																					3.94	4.2	34.1382	34.1382									5.31	6.02	88.8759
	3.27	3.51	19.6518									5.97	6.62	123.539																					3.9	4.5	35.8377	35.8377									4.93	6.17	78.5195
	4.06	5.04	43.4992									3.32	3.52	20.315																					5.7	6.6	112.277	112.277									3	3.1	14.6084
	3	3.61	17.0117									3.2	3.9	20.9104																					2.83	4.11	17.2351	17.2351									6.27	6.98	143.678
	3.37	3.94	23.429									3.15	3.4	17.6644																					2.5	3.4	11.1265	11.1265									3.4	3.8	23.0006
	3.58	3.75	25.1649									3.7	3.7	26.5218																					3.24	4.22	23.1954	23.1954									4.11	4.34	38.3859
	5.1	6.1	83.0747									3	3.18	14.9854																					5.02	6.1	80.4889	80.4889									3.2	3.56	19.0875
	4.4	5.5	55.7528									5.4	6.1	93.1357																					3	3.33	15.6923	15.6923									4.1	4.64	40.8399
	3.7	4.11	29.4608									4.8	6.2	74.795																					2.7	3.4	12.9779	12.9779									4.94	6.17	78.8384
	3.9	4.02	32.015									4.7	5.1	58.9881																					3.5	4.3	27.5806	27.5806									4.37	4.67	46.6959
	5.34	6.23	93.0185									5.19	5.5	77.5704	77.5704																				3.6	3.61	24.4969	24.4969									3.7	4.48	32.1129
	5.42	6.43	98.9027									2.7	4.14	15.8025	15.8025																				4	4.43	37.1127	37.1127									3.2	4	21.4466
	4.21	4.54	42.1326									4	5	41.8879																					3.84	4.47	34.5119	34.5119									3.33	4.44	25.7792
	4.51	5.62	59.8533									5	5.4	70.6858																					4.05	4.55	39.0769	39.0769									4.52	6.18	66.1095
	4.97	5.34	69.0641									2.8	3.2	13.136	13.136																				4.3	5.6	54.2155	54.2155									3.73	4.71	34.3113
	5	5.8	75.9218									2.6	3	10.6186																					2.8	3.3	13.5465	13.5465									3.14	3.63	18.7398
	3.61	4.02	27.4308									2.8	3.6	14.7781																					2.8	3.3	13.5465	13.5465									4.17	5.46	49.7122
	5.04	5.83	77.5404									3.3	3.4	19.3868																					3.5	4.35	27.9013	27.9013									5.46	6.1	95.2168
	3.8	4.8	36.2917									4.4	4.8	48.657																					3.2	4.3	23.0551	23.0551									3	3.34	15.7394
	3.7	4.61	33.0448									5.02	6.3	83.1279																					3.72	4.06	29.4178	29.4178									6.1	6.8	132.485
	3.34	3.76	21.9624									4.8	5.6	67.5568																					3.3	4	22.808	22.808									3.32	4.04	23.3161
	5.14	6	82.9996									3.9	4.3	34.2449																					4.21	4.64	43.0607	43.0607									6.21	6.32	127.614
	3.25	4.18	23.1175									4.6	5.6	62.0444																					3.91	4.07	32.5797	32.5797									4.61	6.64	73.8871
	4.33	4.53	44.4706									3.6	4.2	28.5005																					3.55	3.63	23.9531	23.9531									3.56	4.85	32.184
	3.96	4.06	33.3361									4.3	5.05	48.8908																					3.4	4	24.2112	24.2112									3.72	3.82	27.6788
	5	5.73	75.0055									5.5	6.5	102.953																					3.1	4.5	22.643	22.643									3.17	3.58	18.8365
	3.65	3.77	26.2982									3.6	3.7	25.1076																					3.6	3.9	26.4648	26.4648									3.54	4.72	30.9704
	3.55	3.64	24.0191									3.5	4.4	28.222																					3.64	3.82	26.5012	26.5012									3.86	5.14	40.0993
	4.22	4.87	45.4101									5.2	5.9	83.5329																					5	5.9	77.2308	77.2308									3.52	5.19	33.6706
	3.47	3.69	23.264									3.86	4.3	33.5461																					5.8	7.2	126.82	126.82									3.01	3.66	17.3625
	3.32	3.47	20.0265									4.7	6	69.3978																					3.3	4.14	23.6062	23.6062									3.8	4.35	32.8893
	3.41	3.88	23.6232									4.8	5.7	68.7632																					4.16	4.72	42.7688	42.7688									4.45	5.8	60.1377
	3.84	3.84	29.6478									4.06	4.97	42.895																					3.3	3.7	21.0974	21.0974									2.7	3.11	11.871
	3.19	3.42	18.2224									4.4	5.18	52.509																					3.6	3.61	24.4969	24.4969									3.7	4.2	30.1059
	3.44	3.69	22.8635									3.5	3.8	24.3735																					3.7	3.7	26.5218	26.5218									3.22	4.5	24.43
	3.32	3.78	21.8156									5.6	6.5	106.73																					3.52	4.5	29.1942	29.1942									4.85	5.77	71.0654
	5.7	6.06	103.091									4.33	4.33	42.5072																					4.2	4.45	41.1015	41.1015									3.04	3.46	16.7426
	4.03	4.97	42.2635									3.7	4	28.6723																					4.72	5.84	68.1233	68.1233									3.25	3.85	21.2925
	3.87	4.19	32.8575									3.53	4.3	28.0554																					3.95	4.36	35.6188	35.6188									5.41	6.34	97.1589
	3.81	4.07	30.9345									4.9	5.62	70.6524																					3.64	4	27.7499	27.7499									6.13	8.04	158.189
	3	3.63	17.106									3.26	3.64	20.2551																					5.88	6.2	112.239	112.239									5.52	6.28	100.193
	3	3.44	16.2106									3.9	3.9	31.0594																					3.2	4.5	24.1274	24.1274									3.07	3.61	17.8149
	4.64	4.91	55.3498									4.1	4.26	37.4952																					4.9	6.1	76.6868	76.6868									4.7	4.83	55.8652
	3.85	5.83	45.2469									4.1	4.61	40.5758																					4.7	5.66	65.4652	65.4652									5.25	5.95	85.8686
	3.8	4.52	34.1747									5.3	6.4	94.1305																					2.9	3.2	14.0911	14.0911									6.03	6.14	116.897
	4.37	5.19	51.8954									5	5.7	74.6128																					4.2	6	55.4177	55.4177									4.83	5.963	72.8379
	3.51	3.7	23.8679									4.9	5.3	66.6295																					3.8	5.2	39.316	39.316									4.39	5.39	54.3897
	3.78	4.56	34.1151									3.9	4.1	32.6521																					3.1	4	20.1271	20.1271									3.67	3.84	27.0808
	3.99	4.94	41.1786									4.8	6.1	73.5887																					3.7	3.93	28.1705	28.1705									2.28	2.97	8.08397
	4.27	4.27	40.7645									3.6	3.8	25.7862																					5.51	6.13	97.4456	97.4456									5.7	6.3	107.174
	4.71	5.55	64.4664									3.53	3.73	24.3364																					4.86	5.74	70.9877	70.9877									2.9	3.1	13.6507
	3.59	3.75	25.3057									3.3	3.53	20.128																					3.6	3.63	24.6326	24.6326									4.63	6.14	68.9174
	4.05	4.7	40.3651									3.08	3.57	17.7324																					3.2	3.3	17.6934	17.6934									2.8	3.08	12.6434
	4.17	4.75	43.2478									4.2	5.3	48.9523																					4.5	5.25	55.6651	55.6651									2.14	2.75	6.59415
	4.02	5.21	44.0848									4.9	6.5	81.7154																					3.8	5.31	40.1477	40.1477									5.6	6.4	105.088
	3.16	3.49	18.2473									4.4	4.8	48.657																					3.4	3.9	23.6059	23.6059									5.75	6.35	109.928
	4.13	4.34	38.7604									3.44	3.9	24.1646																					6.3	7.22	150.043	150.043									5.08	6.17	83.3703
	5.62	6.44	106.502									3.5	4.12	26.426																					4.23	5.12	47.9677	47.9677									3.41	4.31	26.2413
	3.63	4.6	31.7373									3.52	3.9	25.3016																					3.06	3.25	15.934	15.934									3.33	4.38	25.4309
	4.39	4.72	47.6288									3.6	4.4	29.8577																					3.23	3.26	17.8083	17.8083									3.7	3.81	27.3103
	3.81	4.26	32.3786									5.3	6.2	91.1889																					2.36	3.61	10.5276	10.5276									2.8	2.94	12.0687
	4.28	4.86	46.6147									4.2	4.6	42.4869																					3.62	5.05	34.6503	34.6503									6	6.55	123.465
	4.63	5.54	62.1828									4.4	5.1	51.698																					4.08	5.11	44.5389	44.5389									3.03	3.62	17.4017
	6.1	6.3	122.744	122.744								3.8	4.53	34.2503																					5.6	6.3	103.446	103.446									3.1	3.89	19.5736
	4.45	5.61	58.1676									3.7	4.46	31.9696																					5	5.9	77.2308	77.2308									4.13	5.75	51.3531
	4.86	5.46	67.5249									3.75	4.13	30.4096																					5.9	6.51	118.654	118.654									6.4	6.51	139.617
	4.22	4.7	43.8249									5.9	6.48	118.108																					4.32	5.3	51.7895	51.7895									4.4	4.8	48.657
	4.6	5.2	57.6126									5.4	6.32	96.4946																					4.4	5.6	56.7665	56.7665									3.2	3.42	18.3368
	4.29	4.9	47.2182									3.9	4.12	32.8114	32.8114																				5.7	6.3	107.174	107.174									3.1	4	20.1271
	5.65	6.45	107.809									5.2	6.15	87.0724																					5.4	5.95	90.8454	90.8454									5.3	6.48	95.3071
	4.45	5.33	55.2645									4.6	5.23	57.945	57.945																				3.6	4.1	27.8219	27.8219									6.48	7	153.903
	3.4	4.3	26.027									3.97	4.47	36.8882																					5.23	6.52	93.3791	93.3791									4	4.93	41.3015
	3.5	3.5	22.4493									3.63	3.9	26.9077																					4.8	6.4	77.2078	77.2078									3	3.12	14.7027
	3.74	4.02	29.442									5.2	5.9	83.5329																					2.8	3	12.315	12.315									3.65	4.88	34.0411
	5	5.7	74.6128									5.1	5.9	80.3509																					4	5.37	44.9876	44.9876									5.7	6.55	111.427
	4.7	5.4	62.458									5.06	6.5	87.1391																					3.35	3.81	22.3879	22.3879									5.47	6.27	98.2292
	5	5.9	77.2308									5.35	6.43	96.3645																					3.7	3.8	27.2387	27.2387									4.6	5.2	57.6126
	4.8	6	72.3823									3.17	3.94	20.7307																					6.2	6.8	136.865	136.865									3.41	4.51	27.4589
	4.52	5.44	58.1935									5.4	6.2	94.6625																					4.4	5.3	53.7254	53.7254									2.9	3.4	14.9718
	4	4.61	38.6206									6.11	7.1	138.784																					3.1	3.64	18.3157	18.3157									4.57	5.5	60.1442
	3.7	5	35.8403									2.8	3.4	13.957																					5.34	6.9	103.022	103.022									3.34	4.34	25.3502
	5.16	5.54	77.2339									3.16	3.228	16.8774																					5.3	6.5	95.6013	95.6013									4.2	5.75	53.1086
	2.54	3.38	11.4178	11.4178								3.78	3.96	29.6263																					4.52	6.04	64.6119	64.6119									5.3	5.93	87.2178
	4.11	5.19	45.9039									4.8	5.53	66.7123																					2.8	3.33	13.6697	13.6697									3.3	3.7	21.0974
	3.8	3.92	29.6382									4.25	4.75	44.9231																					5.7	5.8	98.668	98.668
	3.71	4.46	32.1426									4.7	5.11	59.1038																					2.67	3.32	12.3925	12.3925
	4.66	4.9	55.7143									2.9	3.54	15.5883																					2.52	4.2	13.9653	13.9653
	4.84	5.6	68.6874									4.22	4.26	39.7222																					4.11	4.54	40.1549	40.1549
	4.6	5.64	62.4875									3.56	4.08	27.0744																					3.9	5.3	42.2089	42.2089
	5.7	5.95	101.22									4.3	4.6	44.5342																					2.57	3	10.375	10.375
	4.24	5.35	50.3598									5.8	6.36	112.024																					3.2	4.4	23.5913	23.5913
	4.33	5.15	50.557									3.51	3.79	24.4485																					5.2	5.6	79.2854	79.2854
	5.29	6.26	91.7243									2.4	2.6	7.84142	7.84142																				5.7	6.14	104.452	104.452
												3.65	3.75	26.1587																					4.7	5.81	67.2002	67.2002
												3.62	3.87	26.5538																					4.04	4.07	34.7821	34.7821
												4.19	4.33	39.8029																					4.9	5.61	70.5267	70.5267
												4.13	4.39	39.207																					3.51	5.38	34.7052	34.7052
												3.75	4.35	32.0295																					3.72	5.11	37.0259	37.0259
												3.21	3.42	18.4516																					5.3	6.32	92.9539	92.9539
												5.31	7.28	107.478																					2.54	2.9	9.79634	9.79634
																																			4.27	4.77	45.5379	45.5379
																																			3.2	5.64	30.2397	30.2397
																																			5.9	6.6	120.295	120.295
																																			4.8	5.8	69.9696	69.9696
																																			2.4	2.9	8.74619	8.74619
																																			2.9	3	13.2104	13.2104
																																			4.62	5.6	62.585	62.585
																																			3.6	4.42	29.9934	29.9934
[truncated: 15 more columns]

## Sheet: Panel B
											representation panel B
																													mesurment
		3 experiments (volumes)																											618.56	204.125
											virgin 7d- 67% of total pop						mother 7d- 26% of total pop						old mother 7d -7% of total pop						203.22	213.73	201.61
		Virgin Ves	Virgin glob	Mother Ves	Mother glob	Old M (<5bud scar) Ves	Old M (<5bud scar) glob				Distribution in daughter pop			Distribution in total pop			Distribution in young mother pop			Distribution in total pop			Distribution in old mother pop			Distribution in total pop			32.8537	34.5528	32.5934
	n=	639	94	376	80	86	43				Volum range	nb daughter	nb globular daughter	nb Daughter in total pop	nb Daughter globular in total pop		Volum range	nb young mother	nb globular young mother	nb young mother in total pop	nb globular young mother in total pop		Volum range	nb old mother	nb globular old mother	nb old mother in total pop	nb globular old mother in total pop
	n subpopulation=		733		456		129																							ALL cell	only globular
		40.9709	47.6586	100	56.74	132.161	94.6224				0	0	0	0	0		0	0	0	0	0		0	0	0	0	0		0	0	0	26.8478
		27.1518	60.1596	128.12	59.68	164.113	98.678				3	0	0	0	0		3	0	0	0	0		3	0	0	0	0		3	0	0
		42.0026	18.1125	66.81	46	89.5155	59.245				6	2	2	1.34	1.34		6	0	0	0	0		6	0	0	0	0		6	1.34	1.34
		35.5331	46.3163	110.61	44.51	66.9833	106.29				9	0	0	0	0		9	0	0	0	0		9	0	0	0	0		9	0	0
		40.2568	34.115	113.48	46.17	109.941	72.1499				12	12	5	8.04	3.35		12	0	0	0	0		12	0	0	0	0		12	8.04	3.35
		45.2133	12.8974	84.36	94.11	180.984	59.2313				15	18	7	12.06	4.69		15	0	0	0	0		15	0	0	0	0		15	12.06	4.69
		103.464	22.6362	78.85	56.9	121.45	61.4154				18	14	10	9.38	6.7		18	0	0	0	0		18	0	0	0	0		18	9.38	6.7
		53.9893	54.8337	45.91	33.76	202.785	104.8				21	24	7	16.08	4.69		21	0	0	0	0		21	0	0	0	0		21	16.08	4.69
		73.9624	21.2558	46.56	69.67	119.258	77.7052				24	36	11	24.12	7.37		24	3	3	0.78	0.78		24	0	0	0	0		24	24.9	8.15
		48.6088	24.2413	102.12	170.08	73.1448					27	36	8	24.12	5.36		27	2	2	0.52	0.52		27	0	0	0	0		27	24.64	5.88
		51.9381	33.7045	78.53	47.32	232.523					30	45	12	30.15	8.04		30	3	3	0.78	0.78		30	1	0	0.07	0		30	31	8.82
		56.0432	31.2216	108.87	48.18	29.5665					33	51	8	34.17	5.36		33	5	4	1.3	1.04		33	0	0	0	0		33	35.47	6.4
		42.267	61.4879	102.11	60.15	115.426					36	59	6	39.53	4.02		36	3	2	0.78	0.52		36	0	0	0	0		36	40.31	4.54
		40.3386	39.4613	101.5	87.43	139.839					39	56	5	37.52	3.35		39	7	6	1.82	1.56		39	0	0	0	0		39	39.34	4.91	10.9437
		32.3822	10.6615	61.36	72.89	107.078					42	48	5	32.16	3.35		42	5	4	1.3	1.04		42	0	0	0	0		42	33.46	4.39
		56.7571	19.5624	106.16	71.78	191.689					45	32	1	21.44	0.67		45	8	5	2.08	1.3		45	0	0	0	0		45	23.52	1.97
		78.2596	28.921	77.53	39.34	175.618					48	31	1	20.77	0.67		48	14	9	3.64	2.34		48	1	1	0.07	0.07		48	24.48	3.08
		70.4443	15.805	85.11	28.86	149.843					51	30	1	20.1	0.67		51	9	5	2.34	1.3		51	0	0	0	0		51	22.44	1.97
		51.132	30.2362	135.61	46.66	172.293					54	35	1	23.45	0.67		54	7	4	1.82	1.04		54	2	2	0.14	0.14		54	25.41	1.85
		53.3606	33.9421	112.52	119.89	87.9356					57	28	0	18.76	0		57	12	6	3.12	1.56		57	0	0	0	0		57	21.88	1.56
		42.6018	30.7776	133.01		94.2029					60	31	3	20.77	2.01		60	8	5	2.08	1.3		60	5	5	0.35	0.35		60	23.2	3.66
		31.273	36.5132	119.44		118.077					63	18	1	12.06	0.67		63	13	1	3.38	0.26		63	4	2	0.28	0.14		63	15.72	1.07	4.3847
		26.6456	37.6919	81.72		78.6155					66	22	0	14.74	0		66	10	3	2.6	0.78		66	4	2	0.28	0.14		66	17.62	0.92
		35.7131	15.2481	118.99		124.863					69	19	0	12.73	0		69	13	5	3.38	1.3		69	4	3	0.28	0.21		69	16.39	1.51
		50.9815		89.44		125.668					72	16	0	10.72	0		72	13	3	3.38	0.78		72	8	4	0.56	0.28		72	14.66	1.06
		44.1147		81.6		102.322					75	14	0	9.38	0		75	10	0	2.6	0		75	2	1	0.14	0.07		75	12.12	0.07
		45.6254		103.01		99.4639					78	11	0	7.37	0		78	17	1	4.42	0.26		78	8	5	0.56	0.35		78	12.35	0.61
		67.3257		104.96		109.624					81	13	0	8.71	0		81	16	0	4.16	0		81	3	2	0.21	0.14		81	13.08	0.14
		51.0323		114.41		70.6626					84	8	0	5.36	0		84	20	1	5.2	0.26		84	1	1	0.07	0.07		84	10.63	0.33
		27.6246		103.54		62.9047					87	3	0	2.01	0		87	18	2	4.68	0.52		87	2	1	0.14	0.07		87	6.83	0.59
		29.7844		53.72		74.9637					90	6	0	4.02	0		90	20	1	5.2	0.26		90	2	0	0.14	0		90	9.36	0.26
		64.8651		140.67							93	5	0	3.35	0		93	11	2	2.86	0.52		93	3	1	0.21	0.07		93	6.42	0.59
		53.5351		120.04							96	5	0	3.35	0		96	12	0	3.12	0		96	3	1	0.21	0.07		96	6.68	0.07
		77.358		99.38							99	0	0	0	0		99	20	0	5.2	0		99	4	2	0.28	0.14		99	5.48	0.14
		55.1292		114.14							102	1	0	0.67	0		102	23	1	5.98	0.26		102	4	2	0.28	0.14		102	6.93	0.4
		32.1909		122.53							105	1	0	0.67	0		105	20	0	5.2	0		105	2	2	0.14	0.14		105	6.01	0.14
		54.7994		65.74							108	1	0	0.67	0		108	13	0	3.38	0		108	2	1	0.14	0.07		108	4.19	0.07
		82.7469		142.51							111	1	0	0.67	0		111	16	0	4.16	0		111	7	1	0.49	0.07		111	5.32	0.07
		37.5847		113.83							114	1	0	0.67	0		114	13	0	3.38	0		114	2	0	0.14	0		114	4.19	0
		30.2643		94.06							117	0	0	0	0		117	13	0	3.38	0		117	5	1	0.35	0.07		117	3.73	0.07
		65.866		131.07							120	0	0	0	0		120	14	1	3.64	0.26		120	12	2	0.84	0.14		120	4.48	0.4
		66.0342		51.23							123	0	0	0	0		123	13	0	3.38	0		123	1	0	0.07	0		123	3.45	0
		56.1098		71.95							126	0	0	0	0		126	5	0	1.3	0		126	2	0	0.14	0		126	1.44	0
		35.7936		117.4							129	0	0	0	0		129	9	0	2.34	0		129	1	0	0.07	0		129	2.41	0
		20.3007		103.22							132	0	0	0	0		132	5	0	1.3	0		132	5	1	0.35	0.07		132	1.65	0.07
		56.871		92.68							135	0	0	0	0		135	3	0	0.78	0		135	2	0	0.14	0		135	0.92	0
		68.4224		83.84							138	0	0	0	0		138	6	0	1.56	0		138	0	0	0	0		138	1.56	0
		24.3		83.23							141	0	0	0	0		141	2	0	0.52	0		141	4	0	0.28	0		141	0.8	0
		68.7535		98.29							144	0	0	0	0		144	10	0	2.6	0		144	2	0	0.14	0		144	2.74	0
		40.8924		123							147	0	0	0	0		147	1	0	0.26	0		147	2	0	0.14	0		147	0.4	0
		94.9612		87.5							150	0	0	0	0		150	0	0	0	0		150	2	0	0.14	0		150	0.14	0
		49.0033		175.29							153	0	0	0	0		153	3	0	0.78	0		153	1	0	0.07	0		153	0.85	0
		90.7076		109.84							156	0	0	0	0		156	2	0	0.52	0		156	1	0	0.07	0		156	0.59	0
		52.9569		86.58							159	0	0	0	0		159	0	0	0	0		159	1	0	0.07	0		159	0.07	0
		73.1631		103.29							162	0	0	0	0		162	2	0	0.52	0		162	3	0	0.21	0		162	0.73	0
		51.7668		120.97							165	0	0	0	0		165	0	0	0	0		165	1	0	0.07	0		165	0.07	0
		37.1957		130.15							168	0	0	0	0		168	0	0	0	0		168	2	0	0.14	0		168	0.14	0
		40.8564		142.71							171	0	0	0	0		171	2	1	0.52	0.26		171	1	0	0.07	0		171	0.59	0.26
		33.4086		50.64							174	0	0	0	0		174	2	0	0.52	0		174	0	0	0	0		174	0.52	0
		23.8789		83.37							177	0	0	0	0		177	0	0	0	0		177	1	0	0.07	0		177	0.07	0
		22.7992		105.97							180	0	0	0	0		180	0	0	0	0		180	1	0	0.07	0		180	0.07	0
		25.3291		63.07							183	0	0	0	0		183	0	0	0	0		183	0	0	0	0		183	0	0
		39.5448		100.36							186	0	0	0	0		186	0	0	0	0		186	0	0	0	0		186	0	0
		34.8173		118.22							189	0	0	0	0		189	0	0	0	0		189	0	0	0	0		189	0	0
		24.9171		143.49							192	0	0	0	0		192	0	0	0	0		192	1	0	0.07	0		192	0.07	0
		77.3295		74.43							195	0	0	0	0		195	0	0	0	0		195	1	0	0.07	0		195	0.07	0
		23.5543		127.76							198	0	0	0	0		198	0	0	0	0		198	1	0	0.07	0		198	0.07	0
		29.6311		111.2							201	0	0	0	0		201	0	0	0	0		201	0	0	0	0		201	0	0
		41.7407		65.9
		24.4167		116.23
		64.3381		71.31
		52.8715		111.9
		75.5926		105.92
		29.3902		123.61
		35.789		136.27
		52.4312		142.98
		81.1204		80.55
		31.4794		48.92
		69.537		58.22
		27.9333		107.92
		16.0267		131.45
		84.548		142.97
		70.0443		116.52
		54.5368		73.5
		25.9331		97.93
		37.8458		95.16
		58.9816		124.1
		60.2758		121.34
		44.8665		103.6
		34.3292		75.98
		22.7364		84.89
		29.2094		106.45
		25.7525		74.82
		45.6745		101.27
		13.1797		125.18
		74.7965		86.34
		21.2563		84.16
		50.7236		111.77
		13.4171		109.33
		40.8813		47.14
		35.2988		94.6
		57.6485		105.51
		92.7581		143.8
		44.8732		161.12
		82.4101		137.38
		54.424		66.63
		29.2994		104.13
		47.9231		112.18
		38.0506		89.2
		26.9685		118.52
		21.3556		130.82
		40.7719		86.89
		16.3276		92.68
		74.9043		108.55
		48.0672		153.2
		38.5133		103.81
		48.3521		127.93
		73.0269		138.56
		62.8068		118.3
		64.6101		130.26
		88.7802		106.05
		64.2512		60.1
		60.197		126.88
		12.3844		86.11
		39.7766		142.94
		34.7591		64.1
		49.6011		173.57
		49.3107		90.61
		46.2597		65.21
		30.9182		91.87
		27.1501		92.72
		18.996		98.69
		23.5857		114.09
		25.8		106.45
		26.7701		116.86
		42.1213		69.39
		30.4546		101.92
		13.5278		84.54
		97.07		68.61
		10.6002		67.8
		51.0769		107.74
		31.1364		135.48
		66.7202		119.13
		46.2746		114.48
		38.5669		101.18
		42.8319		90.15
		28.2889		88.31
		22.5159		81.57
		74.9924		163.41
		58.8511		78.47
		86.9937		102.7
		41.3479		139.55
		13.7152		64.34
		39.1904		137.62
		31.9939		45.45
		62.3342		120.83
		63.2191		49.07
		38.6164		171.98
		75.5232		111.79
		57.5815		64.43
		80.4273		74.9
		59.5889		91.35
		39.5521		113.67
		27.6979		99
		33.5279		95.82
		95.4608		118.89
		92.2586		63.97
		64.5855		63.8
		65.727		110.04
		27.3994		79.47
		45.2331		68.48
		30.1843		154.11
		28.0114		121.76
		22.6097		91.39
		32.3112		87.1
		74.5287		99.83
				147.32
				154.92
				137.62
				116.66
		13.2094	10.6917	42.4335	32.7149	64.0299	54.1246
		13.5563	11.1607	48.4224	36.6424	70.5755	70.3749
		13.8339	12.8131	51.5385	37.8358	76.5304	73.9095
		15.527	14.0174	51.8813	41.3415	78.7832
		16.1941	16.2169	53.3561	41.5924	102.894
		16.224	17.5029	54.5446	41.9288	119.422
		17.5947	18.3364	55.7346	44.4717	120.477
		19.4395	18.4888	56.8115	47.0096	143.982
		19.6495	19.4927	57.0231	47.39	144.225
		20.366	22.4301	57.7294	48.7492
		20.5212	23.4083	59.9393	53.1788
		20.8834	25.5517	63.0608	56.4098
		20.9053	27.8823	63.8125	56.6959
		20.9785	29.735	66.6428	58.9387
		21.2372	35.0814	70.5624	60.7053
		21.5527	40.0938	71.0003	63.4847
		22.2036	40.2072	76.9241	65.0026
		22.6249	42.0721	77.8255	67.7027
		23.0667	42.9813	77.9343	82.5392
		23.2826	43.4274	78.1725
		23.4699	49.5475	79.5843
		23.6232	60.6718	83.5807
		23.7477		84.0992
		24.1475		91.0468
		24.4724		94.9256
		24.7647		95.0607
		24.9256		96.9031
		25.3218		98.3944
		25.4161		99.5483
		25.8995		109.928
		26.1902		112.258
		26.4073		120.432
		26.4163		123.362
		26.7007		123.768
		26.7352		128.7
		27.4804		138.655
		27.5507
		28.1132
		28.1814
		28.5121
		28.9144
		29.2298
		29.4524
		29.4613
		30.3574
		30.3703
		30.6561
		30.9754
		31.0032
		31.3123
		31.3863
		31.3905
		31.6392
		32.2006
		32.3588
		32.4448
		32.5306
		32.5335
		32.685
		32.7659
		32.7815
		33.0722
		33.1856
		33.1993
		33.1993
		33.3976
		33.4501
		33.459
		33.6226
		33.7398
		33.9111
		33.9471
		34.006
		34.12
		34.1382
		34.1649
		34.1653
		34.2099
		34.3121
		34.3121
		34.4472
		34.5068
		34.5215
		34.6611
		34.8618
		34.8686
		35.1094
		35.1948
		35.2407
		35.2761
		35.3737
		35.4387
		35.4711
		35.4964
		35.5499
		35.6253
		35.7229
		35.7864
		35.9645
		36.0792
		36.1009
		36.1239
		36.2163
		36.2766
		36.3541
		36.4018
		36.4281
		36.4958
		36.6992
		36.7784
		36.873
		36.9039
		37.0323
		37.1124
		37.3025
		37.4305
		37.471
		37.4978
		37.4978
		37.5101
		37.7028
		37.775
		37.8771
		38.23
		38.3396
		38.3964
		38.6563
		38.7364
		38.7862
		38.8049
		38.979
		38.9819
		39.1169
		39.1675
		39.2237
		39.2395
		39.3436
		39.3441
		39.3564
		39.3639
		39.4642
		39.6153
		39.7451
		39.788
		39.9772
		40.0469
		40.0477
		40.0949
		40.1511
		40.2124
		40.2681
		40.4568
		40.732
		40.8805
		40.8845
		40.9352
		41.243
		41.3719
		41.4575
		41.4587
		41.5035
		41.544
		41.5954
		41.6258
		41.8022
		41.8614
		41.9171
		41.9841
		42.1705
		42.1705
		42.3328
		42.4284
		42.699
		42.7086
		42.7479
		42.9679
		43.1722
		43.2505
		43.3924
		43.4447
		43.4883
		44.0571
		44.0961
		44.491
		44.7036
		44.7036
		44.7055
		44.7055
		44.8882
		44.9721
		45.6272
		45.8243
		45.8448
		45.9043
		45.9043
		46.0329
		46.3295
		46.6223
		46.7829
		46.9711
		47.0513
		47.0885
		47.1608
		47.3406
		47.465
		47.5773
		48.282
		48.4361
		48.517
		48.6506
		48.6957
		48.6972
		48.7388
		48.8007
		48.9239
		48.9523
		49.0821
		49.4102
		49.8758
		50.0127
		50.0248
		50.0972
		50.3607
		50.3955
		50.5313
		50.806
		51.6776
		51.6984
		51.7309
		51.8954
		52.0159
		52.2259
		52.3366
		52.3612
		52.554
		52.554
		52.6647
		52.8396
		53.041
		53.0422
		53.2186
		53.6161
		53.7035
		53.7952
		53.8052
		54.2391
		54.2938
		54.4768
		54.9543
		55.0462
		55.0662
		55.209
		55.6998
		56.0193
		56.1242
		56.3462
		56.5087
		56.6734
		57.3324
		57.6248
		57.6304
		57.7807
		57.9363
		57.9472
		58.142
		58.2481
		58.3247
		58.6504
		58.6942
		58.9014
		58.9881
		59.1191
		59.1995
		59.2899
		59.8425
		60.1609
		60.2535
		60.5734
		60.5945
		60.7601
		61.2439
		61.2665
		61.3206
		61.4731
		61.8155
		61.8953
		62.3694
		63.0941
		63.5987
		63.8171
		64.8101
		64.993
		65.5457
		66.0693
		66.9596
		67.5111
		67.9521
		67.9855
		68.3906
		68.5039
		68.6289
		71.1885
		71.6326
		74.7548
		76.6615
		77.6313
		81.0732
		85.7621
		108.562
		70.8	14.0469	86.1928	69.6485	94.3019	65.3041
		80.94	34.591	82.7327	86.0826	115.884	99.0566
		22.46	17.669	83.1515	88.5751	111.476	78.4888
		44.22	14.0884	79.9996	46.8372	110.288	78.5819
		72.84	24.7198	81.4811	60.0178	162.113	70.1682
		83.16	23.6384	97.265	77.976	167.642	81.7426
		73.34	29.493	85.9491	66.2776	119.656	77.4625
		67.85	32.8501	82.7814	30.8433	145.971	130.902
		66.36	20.937	77.1398	57.6727	169.089	65.7435
		49.79	30.1094	61.5334	32.1147	194.696	87.762
		24.42	22.6483	62.4996	43.0603	133.667	102.868
		60.91	41.2543	78.7829	48.938	155.606	81.008
		62.87	27.7717	82.333	27.4777	142.246	108.296
		65.28	42.5409	84.651	53.6245	162.362	63.931
		75.25	63.8023	84.0991	94.0143	149.215	71.7928
		66.37	22.8908	81.8505	57.8949	132.031	71.3481
		82.15	25.8957	81.4634	51.633	139.835	121.488
		69	25.0156	77.8936	73.0029	118.457	111.516
		46.8977	30.6881	77.2977	24.2674	95.7859	92.3292
		73.6972	31.5552	71.5791	45.0982	196.922	61.9961
		66.7533	37.1089	79.5995	23.7159	65.0306	47.8383
		91.4425	33.2525	90.4021	101.005	89.1108	59.6623
		78.2406	6.76525	80.9657	53.5967	134.484	68.8878
		21.5735	24.8106	88.7939	26.2978	159.126	117.925
		55.3972	23.5264	86.2137	37.7981	139.832	119.297
		72.6858	21.7046	91.1134	22.6842	118.734	52.8781
		21.6424	6.571	121.554	50.7297	133.466	60.3571
		80.8975	35.7937	88.0863	52.1409	146.418	77.6037
		71.9975	16.9908	90.7993	70.4698	161.059	84.5494
		85.1825	27.3623	90.4616	53.8574	120.663	71.204
		72.4367	23.2137	78.9742	65.4793	119.501	102.271
		75.002	34.4939	99.2709	38.4443	98.6117
		19.355	36.5631	85.2146	47.9552	152.896
		90.7468	30.0148	93.925	29.2703	131.817
		94.977	17.9002	109.046	37.9102	80.0784
		85.1683	27.8342	80.0854	40.1017	127.63
		88.668	15.424	97.5053	51.6865	72.8944
		82.7316	29.0666	75.9995	34.425	110.002
		104.343	26.53	90.9942	51.3286	119.876
		82.1428	30.7866	105.716	35.0916	118.09
		63.3584	17.8139	90.0181	69.9631	110.059
		61.0335	21.2922	84.2782		95.7897
		55.7273	20.1239	84.5565		69.3228
		34.4485	39.3958	68.8605		123.836
		57.9426	30.9653	72.9607		119.416
		63.9553	33.0892	115.687		112.725
		45.9648	19.1183	76.2828
		56.2994		45.9878
		60.1939	26.8876	33.4214
		57.4211		69.411
		68.3411		86.2766
		37.0369		40.0244
		81.6642		122.232
		51.0508		106.208
		77.5118		116.478
		73.3546		102.484
		50.3137		97.3312
		28.9104		98.8902
		51.2597		125.13
		77.0449		94.1951
		91.8811		117.034
		80.6368		108.055
		29.1116		110.209
		32.2619		106.376
		58.2349		64.7697
		30.043		101.081
		60.3827		96.4284
		81.3066		112.059
		70.518		137.855
		67.9097		100.021
		24.9145		101.083
		37.5447		125.61
		29.2809		108.363
		89.4649		88.5199
		66.965		94.4555
		41.2334		101.858
		38.6801		97.4432
		32.3645		108.187
		28.7225		80.4296
		93.7229		120.744
		35.473		110.286
		19.9672		73.8035
		68.5805		104.356
		110.409		102.57
		77.876		154.42
		87.6951		110.996
		10.5702		101.88
		31.8466		78.5558
		63.3484		115.88
		92.5542		102.892
		25.6047		100.876
		13.4195		143.049
		57.9393		90.9579
		14.126		107.434
		97.4667		116.522
		70.2772		118.768
		39.6247		143.314
		52.6984		110.523
		66.8865		102.888
		47.0904		105.472
		47.3851		129.709
		83.5938		115
		80.9422		96.6767
		52.7152		88.9677
		69.5653		105.445
		66.1432		108.876
		61.3799		77.194
		61.1601		98.2095
		63.1223		98.9125
		53.0678		97.5476
		66.8992		58.0113
		44.0755		73.2668
		33.1765		72.6704
		62.9143		85.3505
		35.6957		64.4648
		55.2679		71.3688
		52.8856		70.2495
		58.0122		81.7279
		80.1045		81.5082
		65.9334		106.278
		70.8007		123.906
		71.8929		106.866
		69.5461		88.3802
		74.6892		126.972
		20.7986		110.771
		34.7612		34.8207
		45.3776		156.477
		46.0252		97.6248
		25.7622		62.8417
		43.8115		116.273
		52.7547		132.975
		71.6379		108.39
		34.9144		114.616
		29.0033		91.1664
		26.1243		113.364
		84.9222		124.479
		74.7276		102.019
		37.9037		70.0794
		36.868		97.9958
		76.7347		99.356
		14.2165		119.868
		30.1702		144.197
		42.6513		123.303
		74.5129		129.082
		39.5624		86.8016
		36.0557		74.3187
		112.99		94.3959
		76.535		73.1948
		37.884		113.749
		30.3467		102.108
		31.8496		129.793
		32.996		100.602
		26.9905		105.323
		71.0005		90.7267
				96.6018
				86.3648
				112.942
				123.81
				74.6984
				87.8259

## Sheet: Panel C
				Population separation						7 days Y7353 exit manip 1											7 days Y7353 exit manip 2
				692	228.36																											7 days Y7353 manip 3 - 6h										7 days Y7353 manip 4 - 6h
				235	226	231				A (petit)	C (grand)	Volum	Vesicule incapable to growth after 6h			Glob incapable to growth after 6h					A (petit)	C (grand)	Volum
				33.9595	32.659	33.3815				3.69	4.46	31.797	4.69	6.05	69.6786	3.77	4.58	34.0837			5.8	6.73	118.541	Vesicule incapable to growth after 6h			Glob incapable to growth after 6h					A (petit)	C (grand)	Volum	Vesicule incapable to growth after 6h			Glob incapable to growth after 6h				A (petit)	C (grand)	Volum
										3.72	4.37	31.664	4.12	4.24	37.6842	3.78	4.52	33.8159			3.28	4.21	23.7153	3.49	4.13	26.339	3.32	4.05	23.3738			4.52	4.82	51.5611	3.7	4.44	31.8262	4.05	5.16	44.3158		3.72	4.54	32.8958	Vesicule incapable to growth after 6h			Aggregate incapable to growth after 6h
	Total population			Dead cell in this Total population						3.97	4.67	38.5387	4.94	5.48	70.0218	3.06	4.52	22.1605			3.12	4.24	21.6109	4.9	5.61	70.5267	3.33	4.65	26.9985			3.36	3.52	20.8075	3.61	4.4	30.0238	3.36	4.03	23.8222		5.6	7.2	118.224	5.11	7.23	98.8505	3.9	4.86
	Volum range	distribution of total cell volum		Volum range	distribution of dead cell volum					4.02	4.9	41.4617	5.39	6	91.2699	4.78	6.32	75.6087			3.88	4.76	37.5205	3.04	3.31	16.0167	3.52	4.5	29.1942			3.49	4.39	27.9972	6.05	6.71	128.597	4.2	5.2	48.0287		3.9	5	39.8197	3.47	4.02	25.3445	4.92	5.44
										3.8	4.72	35.6868	5.8	6.33	111.496	2.76	4.58	18.2676			3.98	4.62	38.3183	3.27	4.02	22.5071	3.9	5.34	42.5274			4.51	5.16	54.9543	4.74	5.32	62.5845	6.68	6.93	161.914		3.85	4.6	35.7008	4.39	4.83	48.7388	3.93	4.93
										5.47	7.12	111.546	5.14	6.39	88.3946	5.29	6.57	96.2665			3.1	3.79	19.0705	3.06	3.64	17.8461	2.78	3.57	14.4463			3.38	4.02	24.0468	3.36	3.36	19.8617	5.11	5.94	81.2132		3.54	4.71	30.9048	3.75	4.48	32.9867	3.87	5.16
	0	0		0	0	27				4.33	5.16	50.6552	4.31	4.86	47.2704	3.86	4.93	38.461			3.67	4.24	29.9018	4.22	5.2	48.4872	3.41	4.1	24.9627			5.05	5.65	75.4449	3.71	4.04	29.1157	4.53	5.88	63.1789		4.42	5.6	57.2837	4	4.4	36.8614	4.5	5.66
	3	0		3	0	0.0390173	Tot pop			5.12	6.03	82.7667	4.19	5.19	47.7083	4.38	5.85	58.7628			3.58	4.45	29.8624	3.74	4.52	33.104	4.05	4.96	42.5981			4.78	5.22	62.4489	6.2	6.9	138.877	3.5	4.96	31.8139		3.7	4.65	33.3315	4.52	5.16	55.1982	3.33	4.11
	6	0		6	0	0.960983	Tot pop			4.9	5.82	73.1668	5.52	6.67	106.415	3.51	4.38	28.2545			3.49	4.26	27.1681	5.14	6.59	91.1613	4.75	5.29	62.4945			4.05	4.56	39.1628	5.19	6.18	87.1609	2.92	3.38	15.0897		3.76	4.26	31.5344				3.82	5.2
	9	0		9	0					5.68	6.92	116.896	4.5	5.12	54.2867	4.06	5.3	45.7432			5.16	5.71	79.6039	5.59	6.75	110.44	3.97	5.19	42.8299			3.54	4.24	27.8209	4.56	5.27	57.3771	3.85	4.98	38.65		4.44	4.93	50.8875				4.27	5.4
	12	3		12	1					3.61	4.59	31.3203	5.52	5.98	95.4065	3.76	4.26	31.5344			3.81	4.59	34.8868				3.81	4.76	36.1789			6.13	7.02	138.12	2.72	3.35	12.9772	3.54	4.8	31.4953		3.7	4.23	30.3209				3.8	5.44
	15	7		15	2					5.7	6.12	104.112	3.69	4.29	30.585	4.86	6.24	77.1713			5.16	6.29	87.6897				3.92	4.58	36.8499			5.57	5.92	96.168	5.23	5.92	84.7859	3.49	5.5	35.0762		3.67	4.7	33.1458				3.29	4.38
	18	20		18	1					3.35	4	23.5043	3.67	4.72	33.2869	4.88	5.76	71.8225			3.29	3.74	21.1964				3.88	5.19	40.91			5.31	6.08	89.7617	3.95	4.05	33.0863	3.92	5	40.2291		3.65	4.38	30.5533				3.4	4.5
	21	23		21	3					4.12	4.79	42.5724	3.55	4.58	30.2218	3.2	5.11	27.398			3.83	4.86	37.3278				3.23	4.98	27.204			5.61	6.13	101.015	4.88	6.75	84.167	3.41	4.51	27.4589		3.67	4.5	31.7353				3.4	4
	24	42		24	4					3.78	4.35	32.544	5.58	6.28	102.383	3.25	3.92	21.6796			5.53	6.08	97.3537				3.54	4.7	30.8392			4.8	5.03	60.6805	3.83	4.37	33.5643	4.49	5.54	58.4792		5.55	6.6	106.446				2.9	3.6
	27	33		27	3					3.69	4.61	32.8664	3.44	4.09	25.3419	3.42	4.13	25.293			4.2	4.98	45.9967				3.92	5.5	44.2521			5.39	6.13	93.2474	3.41	4.29	26.1195					4.54	5.2	56.1195				3.7	4.5
	30	51		30	7					4.37	5.26	52.5953	4.25	4.68	44.2611	3.42	4.07	24.9256			3.9	4.91	39.1029				2.84	3.87	16.3435			5.55	5.94	95.8012	4.31	4.82	46.8814					3.95	4.5	36.7625				3.6	4.7
	33	56		33	6					2.97	3.6	16.627	4.1	5.14	45.2407	4.73	6.45	75.558			4.05	4.57	39.2487				3.38	4.56	27.277			4.04	4.05	34.6112	5.22	6.63	94.5917					5.04	6.12	81.3975				3.7	4.4
	36	34		36	3	27				5.18	5.73	80.5031	6.3	6.7	139.237	3.61	4.26	29.0685			4	4.77	39.9611				3.9	4.53	36.0766			4.33	5.52	54.1893	4.14	4.78	42.897					5.2	6.54	92.594				3.23	4.4
	39	38		39	2	0.0390173	Tot pop			5.14	5.86	81.063	5.87	6.39	115.286	3.13	3.6	18.4667			3.36	4	23.6449				3.22	3.88	21.0641			4.28	5.12	49.1084	4.39	4.96	50.0506					3.87	4.39	34.4259
	42	20		42	4	0.960983	Tot pop			4.39	5.37	54.1879	3.67	4.45	31.3827	3.95	5.81	47.4645			3.7	4.76	34.12				2.71	3.61	13.8818			5.39	6.2	94.3122	3.9	4.5	35.8377					4.29	4.52	43.5564
	45	26		45	2					3.19	3.75	19.9807	4.75	5.16	60.9587	2.57	3.68	12.7266			3.43	3.93	24.2091									4.48	5.3	55.6968	5.68	5.8	97.9768					5.65	6.64	110.985
	48	25		48	7					5.06	5.82	78.023	5.78	6.58	115.101	4.1	4.99	43.9205			3.23	4.2	22.9431									4.65	5.03	56.9472	3.69	4.37	31.1554					4	4.24	35.5209
	51	17		51	2					4.83	5.61	68.5261	3.94	4.55	36.983	4.04	5.65	48.2847			3.04	3.84	18.5813									4.38	5.52	55.448	5.66	6	100.643					6.56	7.69	173.274
	54	17		54	3					3.63	4.51	31.1163	5.39	6.84	104.048	5.35	6.42	96.2147			3.54	4.08	26.771									4.94	5.55	70.9162	4.39	4.84	48.8397					4.67	5.19	59.2652
	57	19		57	1					4.33	4.86	47.7101	4.05	4.54	38.991	3.02	3.58	17.096			5.25	6.4	92.3628									4.9	5.32	66.8809	3.36	4.16	24.5907					6.39	6.76	144.526
	60	17		60	2					4.74	6.16	72.4663	4.02	4.86	41.1232	3.33	4.21	24.4438			3.47	4.41	27.8033									5.37	6.4	96.6334								6.31	6.75	140.722
	63	13		63	1					4.57	4.83	52.8175	5.93	6.8	125.204	4.39	5.93	59.8387			3.38	4.43	26.4994									4.76	5.39	63.9442								4.26	5.03	47.7954
	66	11		66	0	38				4.91	5.73	72.3296	3.49	4.01	25.5737	3.32	4.29	24.7589			3.25	4.03	22.288									4.42	5.64	57.6929								4.13	4.48	40.0108
	69	17		69	2	0.0549133	Tot pop			4.05	4.7	40.3651	3.01	3.22	15.2752	3.63	4.97	34.2901			3.35	4.17	24.5033									4.654	5.29	59.9939								4.65	5.44	61.589
	72	9		72	2	0.945087	Tot pop			3.65	4.11	28.6699	7.16	7.42	199.172	4.38	5.3	53.2381			4.69	5.62	64.7263									5.51	6.08	96.6508								6.5	7.2	159.279
	75	13		75	0					3.75	4.65	34.2385	5.73	6.42	110.368	3.56	4.59	30.4587			3.69	4.11	29.3017									4.96	5.98	77.0306								4.2	5	46.1814
	78	11		78	1					3.58	4.53	30.3993	5.88	6.91	125.093	2.93	3.77	16.9463			3.75	4.76	35.0484									4.15	4.94	44.5473								3.76	4.54	33.607
	81	9		81	0					4.94	5.66	72.3218	5.25	6.39	92.2185	3.8	5.11	38.6355			3.56	4.76	31.5868									4.78	5.68	67.9521								4.5	6.43	68.1765
	84	8		84	2					4.43	5.16	53.022	6.73	7.26	172.173	4.71	5.16	59.9363			3.26	4.16	23.1487									3.89	4.79	37.9519								5.25	6.17	89.0435
	87	11		87	2					4.39	5.13	51.7661	5.29	6.13	89.8195	3.29	4.01	22.7266			3.58	4.15	27.8492									3.72	4.29	31.0844								3.47	3.65	23.0118
	90	14		90	3					4.46	4.53	47.1809	4.83	6.47	79.0309	3.53	4.44	28.9688			3.31	3.76	21.5696									4.6	5.23	57.945								5.33	6.55	97.4304
	93	7		93	1					4.2	5.47	50.5225	4.19	4.56	41.9171	3.1	3.49	17.5609			2.94	4.23	19.144									4	4.54	38.0342								5.11	6.54	89.4166
	96	18		96	2					4.85	5.67	69.8337	4.35	5.11	50.6288	2.76	3.65	14.5583			3.12	3.67	18.7057									3.67	4.33	30.5365								5.02	5.95	78.5096
	99	8		99	2					3.85	4.44	34.459	4.88	5.77	71.9472	4.67	5.51	62.9193			3.33	4.2	24.3858									3.9	4.8	38.2269								5.37	5.88	88.7819
	102	9		102	2					4.52	5.27	56.3749	3.25	3.78	20.9053	4.45	6.07	62.9372			3.56	4.2	27.8707									4.564	4.96	54.0968								2.9	3.83	16.8653
	105	15		105	5					4.19	5.08	46.6972	4.07	4.79	41.5454						3.25	3.65	20.1864									3.67	4.56	32.1585								4.29	4.74	45.6764
	108	5		108	0					4.62	5.2	58.1147	4.67	5.38	61.4348						3.69	4.21	30.0147									4.76	5.5	65.2492								4.1	4.98	43.8324
	111	11		111	3					4.78	6.41	76.6854	4.61	4.88	54.3026						3.23	3.96	21.6321									5.56	5.94	96.1468								4	4.49	37.6153
	114	8		114	2					5.93	6.18	113.788	5.53	6.52	104.399						3.58	4.23	28.3861									3.97	4.38	36.1455								5.14	7.06	97.6629
	117	7		117	0					5.62	6.68	110.471	3.82	3.99	30.4858						3.72	4.4	31.8814									4.23	4.8	44.9698								3.51	4.16	26.8353
	120	2		120	1					3	4.08	19.2265	4.28	5.12	49.1084						3.36	3.92	23.172									4.16	4.84	43.8562								4.8	6.2	74.795
	123	1		123	0					4.78	5.55	66.3968	3.21	3.88	20.9334						3.41	4.27	25.9977									3.86	4.42	34.4822								4.65	5.68	64.3062
	126	6		126	3					4.19	4.69	43.1121									3.72	4.52	32.7509									3.92	4.56	36.689								5.05	6.33	84.525
	129	2		129	1					4.35	5.17	51.2233									3.67	4.49	31.6648									3.92	4.15	33.3902								5.38	6.3	95.4781
	132	2		132	0					3.66	4.44	31.1418									3.57	4.38	29.2287									5.22	6.33	90.3116								2.5	3.72	12.1737
	135	4		135	1					6.42	6.45	139.197									3.12	3.76	19.1644									3.55	4.53	29.8919								3.87	4.44	34.818
	138	4		138	2					3.58	4.57	30.6677									3.07	3.58	17.6668									3.47	4.41	27.8033								5.67	6.42	108.069
	141	4		141	1					6.66	7.07	164.197									3.41	3.92	23.8668									5.82	6.57	116.523								5.54	6.2	99.6345
	144	4		144	0					4.17	5.04	45.8882									4.02	4.7	39.7694									3.65	4.53	31.5997								5.83	6.35	113.008
	147	2		147	0					3.35	4.55	26.7362									3.61	4.08	27.8403									6.24	7.27	148.218								5.62	6.1	100.879
	150	1		150	0					5.39	5.94	90.3572									3.24	3.32	18.2485									5.44	6.76	104.747								5.8	6.35	111.848
	153	0		153	0					3.94	4.75	38.6087									3.38	4.01	23.987																			3.5	4.13	26.4902
	156	1		156	0					4.13	4.9	43.7618									4.41	5.88	59.876																			4.58	5.02	55.1358
	159	1		159	0					3.13	4.07	20.8777									4.66	5.67	64.4694									56			25			14				5.3	6.08	89.424
	162	0		162	0					3.81	4.52	34.3548									3.9	4.62	36.7934																			5.66	6.23	104.501
	165	1		165	0					4.52	5.35	57.2307									5.35	6.48	97.1139																			6.21	7.09	143.162
	168	0		168	0					4.13	5.16	46.0838									3.69	4.58	32.6525																			5.6	6.32	103.775
	171	1		171	0					3.81	4.36	33.1387									3.06	4.23	20.7387																			5.67	6.45	108.574
	174	1		174	0					3.1	3.81	19.1711									5.16	6.13	85.4591																			6.45	7.22	157.273
	177	0		177	0					4.06	4.64	40.0469									3.65	4.94	34.4597																			5.2	6.06	85.7982
	180	0		180	0					3.68	4.26	30.2067									2.97	3.74	17.2736																			5.05	5.73	76.5131
	183	0		183	0					5.16	5.58	77.7915									4.54	5.86	63.2423																			5.44	5.96	92.3512
	186	0		186	0					3.88	4.71	37.1264									4.96	6.06	78.0611																			3.6	4.13	28.0255
	189	0		189	0					4.66	5.51	62.6501									3.49	3.88	24.7446																			3.27	3.52	19.7077
	192	0		192	0					4.3	4.87	47.1481									4.67	5.22	59.6078																			5.04	5.68	75.5454
	195	1		195	0					3.26	3.96	22.0358									3.56	4.48	29.7287																			3.51	4.31	27.8029
	198	2		198	0					4.88	5.41	67.4583									4.31	5.38	52.3282																			4.85	4.9	60.3501
	201	0		201	0					4.74	5.67	66.7019									3.35	3.61	21.2127																			4.82	5.6	68.121
										3.37	4.04	24.0237									4.05	4.45	38.2181																			5.43	6.31	97.4154
										4.04	4.43	37.8586									3.08	4.29	21.3087																			3.46	4.61	28.8969
										3.76	4.76	35.2356									3.72	4.56	33.0407																			3.8	4.26	32.2089
										4.52	5.03	53.8076									4.41	5.08	51.7296																			5.78	6.76	118.25
										3.93	4.88	39.4642									3.51	4.58	29.5446																			5.26	6.7	97.061
										3.19	3.58	19.0749									3.59	4.53	30.5693																			5.42	6.72	103.363
										3.35	4.07	23.9157									4.39	5.11	51.5642																			4.01	4.65	39.1508
										3.16	4.45	23.2666									4.15	5.24	47.2526																			5.29	6.7	98.1714
										4.07	4.86	42.1525									3.69	4.51	32.1535																			4.9	5.3	66.6295
										4	4.79	40.1286									4.65	5.42	61.3626																			6.01	6.77	128.037
										4.52	5.31	56.8028									5.48	6.06	95.2867																			4.23	4.79	44.8761
										4.43	5.24	53.844									4.29	4.45	42.8818																			6.333	6.87	144.269
										3.59	4.44	29.962									3.9	5.05	40.2179																			3.88	4.38	34.5252
										3.69	4.83	34.4349									5.14	5.44	75.253																			3.7	4.4	31.5395
										3.39	4.33	26.0547									3.08	4.04	20.067																			4.6	5.2	57.6126
										3.81	4.51	34.2788									4.04	5.22	44.61																			4.9	5.42	68.1381
										4.24	4.89	46.0298									4.12	4.72	41.9503																			4.3	5.01	48.5035
										5.56	6.27	101.488									5.95	6.81	126.235																			3.4	4	24.2112
										5.17	5.92	82.8517									5.29	6	87.9146																			3.3	4.3	24.5186
										3.22	4.45	24.1585									4.41	5.26	53.5626																			5.44	5.84	90.4918
										3.72	4	28.9831									3.55	4.49	29.628																			4.26	4.67	44.3746
										3.38	3.86	23.0898									4.74	5.16	60.7023																			3.5	3.65	23.4114
										3.55	4.32	28.5062									3.3	3.76	21.4395																			4.8	6.2	74.795
										4.15	5.02	45.2688									4.39	4.76	48.0324																			3.57	4.03	26.8931
										5.17	6.43	89.9893									3.94	4.91	39.9092																			5	5.7	74.6128
										3.99	4.21	35.0935									4.7	6.25	72.2894																			3.74	4.38	32.0786
										3.71	4.59	33.0795									5.09	6.4	86.8189																			3.96	4.17	34.2393
										5.32	5.86	86.8399									4.62	5.4	60.3499																			3.52	3.64	23.6149
										5.41	5.69	87.1978									2.94	3.36	15.2066																			4.16	4.48	40.5941
										3.88	4.67	36.8111									4.13	4.7	41.9756																			6.32	6.84	143.05
										4.57	6.41	70.0953									3.67	4.49	31.6648																			5.3	6.37	93.6893
										4.72	5.68	66.2569									3.78	4.53	33.8907																			3.8	4.2	31.7552
										4.58	5.17	56.7832									4.48	4.98	52.334																			4.02	4.4	37.2309
										4.04	4.81	41.1061									3.57	4.01	26.7596																			4.21	4.84	44.9167
										5.43	5.61	86.6086									4.04	5.16	44.0972																			3.6	4.7	31.8934
										5.58	6.05	98.633									3.47	4.13	26.038																			6.23	6.2	125.999
										3.48	3.92	24.8567									3.61	4.26	29.0685																			3.4	4.08	24.6954
										4.62	5.32	59.4558									4	4.77	39.9611																			3.7	4.6	32.9731
										3.97	4.77	39.3639									2.86	3.19	13.6622																			3.7	4.3	30.8227
										3.61	4.65	31.7297									3.54	4.35	28.5427																			4	4.11	34.4319
										4.22	5.08	47.3682									3	3.64	17.1531																			5.95	6.23	115.484
										4.46	4.88	50.8263									3.89	4.91	38.9027																			5.7	6.45	109.726
										5.42	5.86	90.1353									4.03	4.94	42.0084																			4.1	4.27	37.5832
										4.83	5.7	69.6254									3.69	4.45	31.7257																			3	3.4	16.0221
										3.49	4.52	28.8262									3.43	4.01	24.7019																			3.6	3.9	26.4648
										3.87	4.47	35.0532									3.38	3.97	23.7478																			5.9	6.5	118.472
										4.32	4.72	46.122									5.47	6.13	96.0359																			3.5	4.4	28.222
										4.49	5.43	57.318									4.69	5.3	61.0408																			4.6	5.5	60.9364
										3.94	4.36	35.4387									4.1	4.23	37.2312																			4.2	5	46.1814
										5.49	6.12	96.5817									5.27	6.69	97.285																			4.8	5.4	65.1441
										4.3	4.83	46.7609									4.08	4.76	41.4883																			4.3	5.1	49.3748
										4.75	5.3	62.6126									5.51	6.48	103.009																			3.9	4.4	35.0413
										4.42	4.71	48.1797									4.85	5.58	68.7252																			3.5	4.1	26.2977
										5.17	6.09	85.2309									4.77	6.37	75.8883																			3.8	4	30.2431
										4.92	5.51	69.8362									5.49	6.48	102.263																			3.6	3.94	26.7362
										5.16	5.84	81.4162									4.66	5.58	63.4461																			3.5	4.3	27.5806
										4.01	4.41	37.1301									3.32	3.92	22.6236																			3.3	3.64	20.7552
										4.97	5.7	73.7202									3.1	4.13	20.7813																			3.01	3.38	16.0342
										5.49	6.41	101.158									3.28	4.21	23.7153																			3.4	3.9	23.6059
										5.31	5.78	85.3327									3.79	4.47	33.619																			5.83	6.51	115.856
										3.98	4.45	36.9084									3.87	4.39	34.4259																			4.27	5.03	48.02
										3.9	4.83	38.4658									3.23	4.17	22.7793																			3.63	4.41	30.4264
										5.71	6.24	106.526									3.12	4.44	22.6303																			5.6	6.75	110.835
										4.19	4.39	40.3544									4.86	6.29	77.7896																			4.34	4.39	43.2955
										4.39	4.79	48.3352									2.92	3.7	16.5183																			3.7	4.5	32.2563
										5.21	5.77	82.0068									3.11	3.36	17.016																			3.83	4.9	37.635
										3.98	4.51	37.406									2.95	3.64	16.5861																			3.75	4.47	32.9131
										4.33	5.88	57.7234									3.39	4.17	25.0919																			6.07	7.04	135.815
										5.94	7.09	130.984									3.74	4.91	35.9603																			4.9	5.43	68.2638
										4.94	5.8	74.1106									3.8	4.92	37.199																			5.7	6.2	105.473
										4.73	5.49	64.3122									4.52	5.58	59.6911																			4.7	5.6	64.7713
										3.69	4.15	29.5869									4	4.66	39.0395																			3.54	4.08	26.771
										4.03	4.88	41.4981									4	5	41.8879																			6.9	7.9	196.935
										3.29	4.15	23.5201									4.58	5.55	60.9569																			6	7.1	133.832
										4.33	5.84	57.3307									4.54	5.75	62.0552																			5.63	6.33	105.056
										4.62	4.96	55.4325									4.39	4.87	49.1424																			5.7	6.23	105.983
										4.73	5.63	65.9522									3.61	4.51	30.7744																			5.6	6.63	108.865
										4.96	5.35	68.9153									4.04	4.67	39.9097																			5.54	6.57	105.58
										4.91	6.02	75.9903									3.54	4.41	28.9363																			6.2	6.6	132.839
										5.01	5.14	67.5518									3.26	3.9	21.7019																			5.95	6.58	121.972
										5.92	6.27	115.056									5.17	5.81	81.3122																			6.4	7.04	150.984
										4.49	4.79	50.5623									3.04	3.67	17.7587																			5.17	5.69	79.6328
										3.76	4.13	30.572									3.58	4.41	29.594																			5.2	5.6	79.2854
																					5.37	6.03	91.0468																			3.19	3.8	20.2471
																					4.56	5.51	59.9901																			4	4.64	38.872
																					2.71	3.47	13.3434																			3.6	4.32	29.3148
																					5.06	5.33	71.4541																			5.25	6.87	99.1457
																					4.67	5.58	63.7187																			4.9	5.92	74.4239
																					3.12	3.78	19.2664																			4	5.1	42.7257
																					3.57	4.38	29.2287																			3.95	4.26	34.8019
																					4.98	5.8	75.3157																			5.55	6.81	109.833
																					4.66	5.65	64.242																			6.12	7.12	139.631
																					5	5.7	74.6128																			3.75	4.67	34.3857
																					5.05	5.73	76.5131																			3.3	4.1	23.3782
																					4.31	4.86	47.2704																			5.63	6.87	114.018
																					4.08	5.02	43.7545																			5.43	6.974	107.666
																					5.37	6.58	99.3512																			4.65	5.03	56.9472
																					3.75	4.02	29.5997																			3.4	3.9	23.6059
																					3.62	4.54	31.151																			4.5	4.94	52.3782
																					3.14	4.4	22.7149																			6.45	6.72	146.382
																					4.85	6.87	84.6133																			4	4.73	39.626
																					4.29	5.75	55.4091																			6.24	6.63	135.17
																					3.38	4.5	26.9181																			7.04	7.57	196.444
																					3.7	4.37	31.3245																			4.08	4.82	42.0113
																					3.36	4.05	23.9404																			4.96	5.32	68.5289
																					4.27	4.93	47.0653																			3.65	4.51	31.4602
																					3.39	4.38	26.3556																			3.7	4.7	33.6899
																					3.58	5.05	33.8888																			5.84	6.98	124.646
																					4.4	5.06	51.2926																			5.19	6.71	94.6359
																					5.18	5.77	81.0651																			3.64	4.39	30.4555
																					3.35	4.51	26.5012																			5.71	6.59	112.501
																					2.9	3.47	15.28																			3.74	4.52	33.104
																																										5.58	6.77	110.371
																																										6.15	7.17	141.993
																																										4.21	4.83	44.8239
																																										4.5	5.26	55.7711
																																										4.4	5.02	50.8871
																																										5.51	6.66	105.871
																																										5.22	6.12	87.3154
																																										4.6	5.1	56.5047
																																										4.03	4.53	38.5218
																																										3.76	4.51	33.385
																																										4.12	5.02	44.6166
																																										5.67	6.9	116.149
																																										4.13	5.18	46.2624
																																										3.69	5	35.6469
[truncated: 1 more columns]
