# Supplementary material for: Mitochondria reorganization upon proliferation arrest predicts individual yeast cell fate
Source: eLife. 2018 Oct 9;7:e35685. doi: 10.7554/eLife.35685 (PMC6177259; doi:10.7554/eLife.35685)
Supplement: Figure 3—figure supplement 1—source data 1. [file elife-35685-fig3-figsupp1-data1.xlsx]

## Sheet: PAnel A
	J7	J7	colony	small colony	micro colony	No colony		J7	colony	small colony	micro colony	No colony
	Grosse manip1	Grosse manip1	92.5	4.16667	2.5	0.833333		Grosse manip1	92.5	4.16667	6.66667	0.833333
	Grosse manip2	Grosse manip2	94.1667	2.5	1.66667	1.66667		Grosse manip2	94.1667	2.5	4.16667	1.66667
	Petite manip1	Petite manip1	50.8333	22.5	7.5	19.1667		Petite manip1	50.8333	22.5	30	19.1667
	Petite manip2	Petite manip2	71.6667	14.1667	5.83333	8.33333		Petite manip2	71.6667	14.1667	20	8.33333
	J14	J14	colony	Petite		No division		J14	colony	Petite		No division
	Grosse manip1	Grosse manip1	96.6667	1.66667	0	1.66667		Grosse manip1	96.6667	1.66667	1.66667	1.66667
	Grosse manip2	Grosse manip2	91.6667	1.66667	0.833333	5.83333		Grosse manip2	91.6667	1.66667	2.5	5.83333
	Petite manip1	Petite manip1	39.1667	14.1667	0.833333	45.8333		Petite manip1	39.1667	14.1667	15	45.8333
	Petite manip2	Petite manip2	68.3333	4.16667	0	27.5		Petite manip2	68.3333	4.16667	4.16667	27.5
	J21	J21	colony	Petite		No division		J21	colony	Petite		No division
	Grosse manip1	Grosse manip1	90.8333	1.66667	2.5	5		Grosse manip1	90.8333	1.66667	4.16667	5
	Grosse manip2	Grosse manip2	95	2.5	1.66667	0.833333		Grosse manip2	95	2.5	4.16667	0.833333
	Petite manip1	Petite manip1	46.6667	10.8333	0.833333	41.6667		Petite manip1	46.6667	10.8333	11.6667	41.6667
	Petite manip2	Petite manip2	57.5	4.16667	0.833333	37.5		Petite manip2	57.5	4.16667	5	37.5
		Large Mean					LArge SD
		colony	Petite	micro colony	No division		colony	Petite	micro colony	No division
	7	93.3333	3.33333	5.41667	1.25		1.17851	1.17851	1.76777	0.589256
	14	94.1667	1.66667	2.08333	3.75		3.53553	0	0.589256	2.94628
	21	92.9167	2.08333	4.16667	2.91667		2.94627	0.589255	0	2.94628
		Small Mean					Small SD
		colony	Petite	micro colony	No division		colony	Petite	micro colony	No division
	7	61.25	18.3333	25	13.75		14.7314	5.89255	7.07107	7.66033
	14	53.75	9.16667	9.58334	36.6667		20.624	7.07107	7.66033	12.9636
	21	52.0833	7.5	8.33333	39.5833		7.66032	4.71404	4.71404	2.94628

## Sheet: Panel B
		Micromanipulation																						Viability
		Manip I
			WT		Cln3		Xrn1		Rpl35b		Whi5														Y9322	Y5781	Y6133	Y6262	Y2166	Y4720	Y5782	Y5780	Y1351	Y4315
			Colony	no colony																					WT	hst4Δ	hda2Δ	rpl35bΔ	rpd3bΔ	whi5Δ	sir2Δ	hst3Δ	cln3Δ	xrn1Δ
		2days	76.5625	23.4375	83.34	16.67	54.54	45.45	92.43	7.58	79.55	20.45												2d	90.376	97.4637	94.6449	92.7269	95.7047	92.6855	92.0127	98.3141	83.206	74.4095
		7days	79.6875	20.3125	66.67	33.33	38.64	61.36	90.15	9.85	75.76	24.24												sd	0.655781	0.603345	4.45372	1.65657	0.442645	2.33927	5.56244	1.03731	0.0733953	8.69181
		14days	70.0787	32.2835	68.18	31.82	34.09	65.91	89.4	10.61	75	25												alive I	205	262	266	206	207	200	266	208	184	114
			WT	Cln3	Xrn1	Rpl35b	Whi5																	dead I	23	8	6	19	10	12	36	2	37	53
																									89.9123	97.037	97.7941	91.5556	95.3917	94.3396	88.0795	99.0476	83.2579	68.2635
		2days	76.5625	83.34	54.54	92.43	79.55																	alive II	238	232	312	277	217	203	213	242	232	174
		7days	79.6875	66.67	38.64	90.15	75.76																	dead II	24	5	29	18	9	20	9	6	47	42
		14days	70.0787	68.18	34.09	89.4	75																		90.8397	97.8903	91.4956	93.8983	96.0177	91.0314	95.9459	97.5806	83.1541	80.5556
								Manip II
			WT	Cln3	Xrn1	Rpl35b	Whi5	rpd3	sir2	hst3	hst4	hda2												7d	94.5253	95.5399	92.7331	97.4664	85.2171	83.019	90.5445	95.529	84.18	53.4506
		2days	100	100	100	100	100	100	100	100	100	100												sd	0.828529	0.734236	0.742911	1.03485	0.0650929	4.47295	0.188803	2.11042	10.1718	12.0779
		7days	104.085	79.9976	70.8471	97.5333	95.2357	96.2885	100	105.318	91.9118	112.036												alive I	214	195	213	237	224	237	198	205	233	137
		14days	91.5344	81.8095	62.5046	96.7218	94.2803	63.4629	79.3322	91.5055	66.112	74.0237												dead I	11	8	18	8	39	38	21	13	22	84
																									95.1111	96.0591	92.2078	96.7347	85.1711	86.1818	90.411	94.0367	91.3725	61.991
																								alive II	217	229	166	218	243	222	214	228	184	75
																								dead II	14	12	12	4	42	56	22	7	55	92
																									93.9394	95.0207	93.2584	98.1982	85.2632	79.8561	90.678	97.0213	76.9874	44.9102
																								related day 2	104.597	98.0304	98.1072	105.118	89.0425	89.5382	98.5782	97.1838	101.165	71.3719
																								sd	1.67573	1.3602	5.4016	0.76192	0.343817	2.5661	5.75415	3.17199	12.1356	7.89471
			Data Manip I									Data Manip II													105.782	98.9922	94.2877	105.657	89.2856	91.3527	102.647	94.9409	109.746	65.7895
		J2		Colony	Small colony	micro colony	no colony		Colony	no colony				alive	dead	N	Taux Viabilité								103.412	97.0686	101.927	104.579	88.7994	87.7237	94.5094	99.4268	92.584	76.9543
			WT					WT	76.5625	23.4375		J2	Y6133 hda2delta	50	14	64	78.125
			Sir2					Sir2	79.6875	20.3125		J7	Y6133 hda2delta	56	8	64	87.5							14d	90.3766	91.8433	93.6369	96.2302	77.7934	87.1245	90.115	93.5572	73.1225	50.1379
			Cln3	82.58	0.76	0	16.67	Cln3	83.34	16.67		J14	Y6133 hda2delta	37	27	64	57.8125							sd	0.287297	3.56793	3.23957	1.40299	1.63202	0	2.85642	0.148203	#DIV/0!	2.63336
			Xrn1	52.27	2.27	0	45.45	Xrn1	54.54	45.45		J2	Y2166 rpd3delta	45	18	63	71.4286							alive I	125	184	212	210	120	203	222	157	185	52
			Rpl35b	91.67	0.76	0	7.58	Rpl35b	92.43	7.58			Y5782 Sir2delta	58	6	64	90.625							dead I	13	22	9	6	32	30	30	11	68	48
			Whi5	78.03	1.52	3.03	17.42	Whi5	79.55	20.45			Y5780 hst3delta	57	6	63	90.4762								90.5797	89.3204	95.9276	97.2222	78.9474	87.1245	88.0952	93.4524	73.1225	52
				Colony	Small colony	micro colony	no colony						Y5781 hst4delta	62	2	64	96.875							alive II	156	134	190	160	187	203	164	133		112
		J7	WT					WT	79.6875	20.3125		J7	Y2166 rpd3delta	44	20	64	68.75							dead II	17	8	18	8	57	30	14	9		120
			Sir2					Sir2	77.9528	22.0472			Y5782 Sir2delta	58	6	64	90.625								90.1734	94.3662	91.3462	95.2381	76.6393	87.1245	92.1348	93.662		48.2759
			Cln3	65.91	0.76	0	33.33	Cln3	66.67	33.33			Y5780 hst3delta	61	3	64	95.3125
			Xrn1	38.64	0	0	61.36	Xrn1	38.64	61.36			Y5781 hst4delta	57	7	64	89.0625							related day 2	100.004	94.2238	98.964	103.808	81.2896	94.03	98.0229	95.1676	87.8265	68.052
			Rpl35b	89.39	0.76	0	9.85	Rpl35b	90.15	9.85		J14	Y2166 rpd3delta	29	35	64	45.3125							sd	1.04354	3.07749	1.2341	3.36757	2.08124	2.37321	2.82139	1.15485	#DIV/0!	11.4882
			Whi5	75	0.76	0	24.24	Whi5	75.76	24.24			Y5782 Sir2delta	46	18	64	71.875								100.742	92.0477	98.0914	106.189	82.7613	92.3519	100.018	94.351	87.8265	76.1754
				Colony	Small colony	micro colony	no colony						Y5780 hst3delta	53	11	64	82.8125								99.2665	96.4	99.8367	101.427	79.8179	95.7082	96.0279	95.9842		59.9287
		J14	WT					WT	70.0787	32.2835			Y5781 hst4delta	41	23	64	64.0625
			Sir2					Sir2	72.6562	27.3438
			Cln3	68.18	0	1.52	30.3	Cln3	68.18	31.82
			Xrn1	34.09	0	2.27	63.64	Xrn1	34.09	65.91
			Rpl35b	88.64	0.76	0	10.61	Rpl35b	89.4	10.61
			Whi5	73.48	1.52	0.76	24.24	Whi5	75	25
