# Supplementary material for: Mitochondria reorganization upon proliferation arrest predicts individual yeast cell fate
Source: eLife. 2018 Oct 9;7:e35685. doi: 10.7554/eLife.35685 (PMC6177259; doi:10.7554/eLife.35685)
Supplement: Figure 4—source data 1. [file elife-35685-fig4-data1.xlsx]

## Sheet: Panel A
		Bud after 6h				NO Bud after 6h
		mother		dauther		mother		dauther
		Vesicular	Globular	Vesicular	Globular	Vesicular	Globular	Vesicular	Globular
	% M-D pop	28.4682		71.5318
	% rebud Vess	95.8763	33.3333	93.9525	18.75		0.433526		4.62428	5.0578
	Manip I	53	1	202	5	1	0	8	7
	Manip II	25	0	133	1	7	1	19	14
	Manip III	108	0	100	0	0	1	1	5	Total
		186	1	435	6	8	2	28	26	692
		194		463
		mother	dauther
		0.981481	0.961905
		0.78125	0.875
		1	0.990099
	Mean	0.92091	0.942335
	SD	0.121303	0.0599932
	N=	194	463

## Sheet: Panel B-D
		Number of mother in mother pop									% ves glob mother according to their replicative age
			number of bud scars					Total				number of vesicular mother according to their bud scars						number of globular mother according to their bud scars
			0-3	4-6	7-9	10-15	>15					0-3	4-6	7-9	10-15	>15		0-3	4-6	7-9	10-15	>15
		manip 1	25	17	8	2	0	52			manip I	64	36	25	4	0		15	6	1	1	0
		manip 2	19	12	0	0	0	31			manip II	53	42	9	0	0		8	0	0	0	0
		manip 3	56	25	15	1	0	97			manip III	113	52	34	6	0		9	3	0	0	0
		manip 4	22	13	16	2	0	53
		manip 5	17	6	1	0	0	24			%	0.810127	0.857143	0.961538	0.8	-		0.189873	0.142857	0.0384615	0.2	-
		manip 6	10	14	6	0	0	30			%	0.868852	1	1	-	-		0.131148	0	0		-
		manip 7	0	0	0	0	0	0			%	0.92623	0.945455	1	1	-		0.0737705	0.0545455	0	0	-
		manip 8	8	4	6	2	0	20
		manip 9	49	23	13	3	0	88				number of vesicular mother according to their bud scars						number of globular mother according to their bud scars
			206	114	65	10	0	395				0-3	4-6	7-9	10-15	>15		0-3	4-6	7-9	10-15	>15
											Mean	0.868403	0.934199	0.987179	0.9	-		0.131597	0.0658009	0.0128205	0.1	-
		manip 1	0.480769	0.326923	0.153846	0.0384615	0				SD	0.0580528	0.0720906	0.0222058	0.141421	-		0.0580528	0.0720906	0.0222058	0.141421	-
		manip 2	0.612903	0.387097	0	0	0
		manip 3	0.57732	0.257732	0.154639	0.0103093	0
		manip 4	0.415094	0.245283	0.301887	0.0377358	0
		manip 5	0.708333	0.25	0.0416667	0	0
		manip 6	0.333333	0.466667	0.2	0	0
		manip 7									% ves mother exit queiscence in < 6h
		manip 8	0.4	0.2	0.3	0.1	0					vesicular Mother ability to exit in <6h					vesicular Mother ability NO EXIT
		manip 9	0.556818	0.261364	0.147727	0.0340909	0					0-3	4-6	7-9	10-15	>15	0-3	4-6	7-9	10-15	>15
												63	34	23	4	0	1	2	2	0	0
			0-3	4-6	7-9	10-15	>15					48	30	6	0	0	5	10	3	0	0
		Mean	0.510571	0.299383	0.162471	0.0275747	0					111	52	34	6	0	2	0	0	0	0
		SD	0.125254	0.0885266	0.107639	0.0339934	0					222	116	63	10	0	8	12	5	0	0
											%	0.984375	0.944444	0.92	1
											%	0.90566	0.75	0.666667
											%	0.982301	1	1	1
												Mother replicative age
												0-3	4-6	7-9	10-15	>15
											Mean	0.957445	0.898148	0.862222	1
											SD	0.0448592	0.131273	0.174016	0

## Sheet: Panel E
		Y7353 7d unfractioned					Total																Dead cells count under microscope using pop Fig3 Panel E
			Slide 1	Slide 2	Slide3	Slide4	828			Y7353 7d unfractioned									MEAN	SD	n=		Manip I	Manip I	Manip I	Mean	sd
		Mito Vesicular	218	167	218	183	786				Manip I	Mean	Manip II	Mean	Manip III	Mean		unfractionated				unfractionated
		Mito globular	8	9	9	6	32															alive	178	241	226
		NF	3	4	2	1	10															dead	11	21	15
							mean																5.82011	8.01527	6.22407	6.68648	1.16835
		% vesicular	95.1965	92.7778	95.1965	96.3158	94.9275
		% globular	3.49345	5	3.93013	3.15789	3.86473			Mito Vesicular	264	95.3069	184	92	209	97.2093		Mito globular	4.83714	2.24781	1520
		%NF	1.31004	2.22222	0.873362	0.526316	0.4			Mito globular	13	4.69314	16	8	6	2.7907
		Y7353 7d Percoll Upper fraction						Total		Y7353 7d Percoll Upper fraction
			Slide 1	Slide 2	Slide3	Slide4	slide 4 bis	794		Upper fct	Manip I	Mean	Manip II	Mean	Manip III	Mean		Upper fct				Upper fct
		Mito Vesicular	150	125	94	162	110	641														alive	216	254	196
		Mito globular	33	23	16	34	24	130														dead	25	32	28
		NF	2	1	3	13	4	23															10.3734	11.1888	12.5	11.3541	1.07287
								mean
		% vesicular	81.0811	83.8926	83.1858	77.512	79.7101	80.7305
		% globular	17.8378	15.4362	14.1593	16.2679	17.3913	16.3728		Mito Vesicular	234	75.2412	131	79.878				Mito globular	20.7574	3.72464	1269
		%NF	1.08108	0.671141	2.65487	6.2201	2.89855	2.89673		Mito globular	77	24.7588	33	20.122
		Y7353 7d Percoll lower					Total			Y7353 7d Percoll lower
			Slide 1	Slide 2	Slide3	Slide4	951			lower fct	Manip I	Mean	Manip II	Mean	Manip III	Mean		lower fct				lower fct
		Mito Vesicular	244	197	168	322	931															alive	231	189	219
		Mito globular	4	2	1	4	11															dead	7	4	6
		NF	0	4	1	4	9																2.94118	2.07254	2.66667	2.56013	0.444011
							mean
		% vesicular	98.3871	97.0443	98.8235	97.5758	97.897
		% globular	1.6129	0.985222	0.588235	2.2	1.15668			Mito Vesicular	157	99.3671	164	99.3939	258	99.2308		Mito globular	0.79122	0.253895	1534
		%NF	0	1.97044	0.588235	1.21212	0.946372			Mito globular	1	0.632911	1	0.606061	2	0.769231

## Sheet: Panel F
		Unfractioned(CY5)											Upper fraction (only calco)											Lower fraction (FITC)
		Bud after 6h				NO Bud after 6h							Bud after 6h				NO Bud after 6h							Bud after 6h				NO Bud after 6h
		mother		dauther		mother		dauther					mother		dauther		mother		dauther					mother		dauther		mother		dauther
		Vesicular	Globular	Vesicular	Globular	Vesicular	Globular	Vesicular	Globular				Vesicular	Globular	Vesicular	Globular	Vesicular	Globular	Vesicular	Globular				Vesicular	Globular	Vesicular	Globular	Vesicular	Globular	Vesicular	Globular
	% M-D pop	28.4682		71.5318								% M-D pop	27.1605		72.8395								% M-D pop	#REF!		#REF!
	% rebud Vess	95.8763	33.3333	93.9525	18.75		0.433526		4.62428			% rebud Vess	87.156	15.5556	90.429	15.4545		7.93651		19.4004	27.3369		% rebud Vess	96.1111	#DIV/0!	94.2356	25		#REF!		#REF!
	Manip I	53	1	202	5	1	0	8	7			Manip I	45	5	171	11	6	20	13	41			Manip I	23	0	127	1	0	0	7	0
	Manip II	25	0	133	1	7	1	19	14			Manip II	29	2	83	2	6	9	13	20			Manip II	37	0	107	0	6	0	14	1
	Manip III	108	0	100	0	0	1	1	5	Total		Manip III	21	0	20	4	2	9	3	32	Total		Manip III	113	0	142	0	1	0	2	2
		186	1	435	6	8	2	28	26	692			95	7	274	17	14	38	29	93	567			173	0	376	1	7	0	23	3
		194		463									109		303									180		399
		Unfractioned(CY5)											Upper fraction (only calco)											Lower fraction (FITC)
		mother		dauther									mother		dauther									mother		dauther
	% rebud Vess	0.981481		0.961905								% rebud Vess	0.882353		0.929348								% rebud Vess	1		0.947761
	% rebud Vess	0.78125		0.875								% rebud Vess	0.828571		0.864583								% rebud Vess	0.860465		0.884298
	% rebud Vess	1		0.990099								% rebud Vess	0.913043		0.869565								% rebud Vess	0.991228		0.986111
		mother		dauther									mother		dauther									mother		dauther
	Mean	0.92091		0.942335								Mean	0.874656		0.887832								Mean	0.950564		0.93939
	SD	0.121303		0.0599932								SD	0.0427588		0.0360398								SD	0.0781514		0.0514204
