# Supplementary material for: Mitochondria reorganization upon proliferation arrest predicts individual yeast cell fate
Source: eLife. 2018 Oct 9;7:e35685. doi: 10.7554/eLife.35685 (PMC6177259; doi:10.7554/eLife.35685)
Supplement: Figure 5—source data 1. [file elife-35685-fig5-data1.xlsx]

## Sheet: Panel A,B, D
PROTEASOME																			ACTIN
			Y3423 7d
			alive		dead
			PSG	other	PSG	other															Y2754 7d + bleu								Y2754 + bleu 7d
		% dead cell	0.932401	12.253																	alive		dead						alive		dead
		1	96	32	1	6															AB	other	AB	other					AB	other	AB	other
		2	77	30	2	2														% M-D pop	70.8263	29.1737						% M-D pop	67.0507	32.9493
		3	136	72	1	6
		4	116	53	0	6														1	132	53	2	4				1	146	50	2	13
				35	1	11														2	141	60	1	6				2	142	64	1	16
			425	222	4	31														3	142	44	2	6
										Manip I										4 bleu		0		10
Manip I			Unfractioned Y3423 7d									Vesicules		AGG						5 bleu		0		1
			Bud after 6h		NO Bud after 6h						bud	PSG	other	PSG	other					8 bleu		0		7
			PSG	other	PSG	other					3	40	16	0	9					7 bleu		0		2
		% M-D pop	65.9605	34.0395							3 No bud	3	3	0	9					593	415	157	5	16				434	288	114	3	29
			#DIV/0!								4	46	13	0	8					613	415	157	5	36
		% rebud Vess	91.4347	25.3112							4 No bud	4	5	0	8
		1	72	11	5	17						86	29	0	17	132	0.804878
		2	66	4	2	15						7	8	0	17	32
		3	70	4	3	28					total pop								Manip I		Unfractioned Y2754 6d								Vesicules		AGG		Diff
		4		0		0					PSG + ves	PSG glog		PSG + ves < 6h	PSG + ves > 6h						Bud		NO Bud					bud	AB	other	AB	other	AB	other
		5	41	4	3	12					0.651515	0		0.918605	#DIV/0!						AB	other	AB	other				1	61	2	4	2	0	0
		6	45	15	9	34														% M-D pop	81.1111	18.8889						1 No bud	2	1	3	2	0	0
	1150	7	64	10	11	39														% rebud Vess	95.8904							2	51	4	4	2	1	5
		8	69	13	7	35														1	36	6	2	2				2 No bud	1	3	3	2	1	5
			427	61	40	180	708													2	59	9	4	2				3	64	4	2	2	0	3
				488		220	0.689266													3	45	15	0	0				3 No bud	2	1	1	1	0	3
			427	61	39.627	157.945	685.572	0.711815												180	140	30	6	4				6	32	2	12	0	0	1
			RE-enter		NO RE-enter															0.944444		170						6 No bud	2	0	12	0	0	1	0.821705
			PSG	other	PSG	other															140	30	6	4					208	12	22	6	1	9	258
		% rebud Vess	0.915078	0.278609	0.0849223	0.721391															RE-enter		NO RE-enter						7	5	19	5	1	9	46
		% pop	0.680639	0.319361																	AB	other	AB	other					89.5349	10.4651
		Proba	0.484489	0.227326	0.19615	0.0920351														% rebud Vess	0.958904	0.882353	0.0410959	0.117647				AB ves bud	0.966346
			48.4489	22.7326	19.615	9.20351														% pop	0.777778	0.166667	0.0333333	0.0222222
																				Proba	0.734568	0.157407	0.0432099	0.00925926				AB able to bud	0.886957		0.113043
Manip II			Unfractioned Y3415 7d							Manip II										94.4444	73.4568	15.7407	4.32099	0.925926				% pop	0.806202	0.0465116	0.0852713	0.0232558	0.00387597	0.0348837
			Bud after 6h		NO Bud after 6h																							proba	66.246	3.82189	7.00679	1.91094	0.31849	2.86641
			PSG	other	PSG	other													Manip II		Y2754 7d exit IV
		% M-D pop	65.4135	34.5865								Vesicules		AGG							Bud		NO Bud						Vesicules		AGG		Diff
			#DIV/0!								bud	PSG	other	PSG	other						AB	other	AB	other				bud	AB	other	AB	other	AB	other
		% rebud Vess	95.0192	49.2754							1	51	24	0	10					% M-D pop	69.1429	30.8571						1	51	5	2	0	0	1
	620	1	30	3	2	9					1 No bud	4	1	0	10					% rebud Vess	91.7355							1 No bud	3	0	1	0	0	1
		2	26	6	1	8					2	41	26	0	5					1	19	2	3	2				2	62	1	6	0	0	1
		3	31	6	0	5					2 No bud	2	2	0	5					2	28	12	3	2				2 No bud	2	1	4	0	0	0
		4	44	11	2	10					3	38	19	0	2					3	23	12	0	0				3	37	4	2	0	0	3
		5	41	13	3	14					3 No bud	5	2	0	2					4	24	12	1	0				3 No bud	1	0	2	0	0	2
		6	41	10	2	14					4	26	12	0	3					5	17	11	3	1				4	52	4	3	0	0	2
		7	35	19	3	10					4 No bud	0	2	0	3					6				1				4 No bud	3	1	2	0	0	2
		8									5	25	19	0	5					7				0				5	42	11	6	0	0	1
			248	68	13	70	399				5 No bud	1	5	0	5					8				0				5 No bud	2	0	6	0	0	1
				316		83	0.79198				6	29	32	0	4					175	111	49	10	5				6			1	0	0	0
			248	68	12.8788	61.4229	390.302	0.80963			6 No bud	1	6	0	4					176	111	49	10	6				6 No bud			1	0	0	0
			PSG	other	PSG	other						210	132	0	29	371	0.860789			0.914286		160						7			2	0	0	1
			PSG	NF/dif	PSG	NF/dif						13	18	0	29	60					111	49	10	5				7 No bud			2	0	0	0
		% rebud Vess	0.950633	0.525409	0.0493669	0.474591					total pop										RE-enter		NO RE-enter					8			5	0	0	1
		% pop	0.668403	0.331597							PSG + ves	PSG glog		PSG + ves < 6h	PSG + ves > 6h						AB	other	AB	other				8 No bud			4	0	0	1
		Proba	0.541159	0.268471	0.127244	0.0631261	1				0.566038	0		0.938095	#DIV/0!					% rebud Vess	0.917355	0.907407	0.0826446	0.0925926				9			3	0	0	2
			54.1159	26.8471	12.7244	6.31261														% pop	0.634286	0.28	0.0571429	0.0285714				9 No bud			3	0	0	2
										CCL			total pop			PSG + ves				Proba	0.579918	0.256	0.0543673	0.024				10			10	0	2	1
		Proteasome CCL										TOTAL	PSG + ves	PSG + glob		bud <6h				91.4286	57.9918	25.6	5.43673	2.4				10 No bud			10	0	2	1	0.885135
		TOTAL	PSG									Mean	60.8776	0		92.835													244	25	19	0	0	8	296
		Mean	67.4521									SD	6.04417	0		1.37819													11	2	15	0	0	6	34
		SD	0.865245																										88.8514	11.1486
																				Actin CCL								AB ves bud	0.954918
		PSG cell Bud after 6h				PSG cell No Bud after 6h															TOTAL	AB
		Mean	SD			6.71446	2.51414														Mean	77.7529						AB able to bud	0.901141		0.0988593
		93.2855	2.51414																		SD	10.0987						% pop	0.824324	0.0844595	0.0641892	0	0	0.027027
		Theorically				Theorically														AB cell Bud after 6h				AB cell No Bud after 6h				proba	72.9638	7.4758	5.68161	0	0	2.39226
		51.2824	4.00718			16.1697	4.87242													Mean	SD			8.39108	3.11282
																				0.916089	0.0311282							CCL		total pop			PSG + ves
																				Theorically				Theorically					TOTAL	AB + ves	AB + glob		bud <6h
																				67.6646	7.23893			5.61153	1.10268				Mean	81.5263	7.47303		96.0632
																													SD	1.28147	1.49073		0.80809
											PSG Ves	PSG Agg			AB Ves	AB Agg													AB Ves	AB Agg			AB Ves	AB Agg
										pop totale	86	0	1	0	1	0												pop totale	208	22	0.904348	0.0956522	0.916052	0.0839478
											210	0	1	0	0	0													244	19	0.927757	0.0722433	0.0165525	0.0165525

## Sheet: Panel B
			ability of cell (proteasome/mitochondria - actin/mitochondria) to rebud in <6h
																Vesicules			AGG			Diff
				Vesicules				AGG							bud	AB	other		AB	other		AB	other
			bud	PSG	other			PSG	other	multidots	NF/dif				1	61	2		4	2		0	0
			3	40	15			0	9						1 No bud	2	1		3	2		0	0
			3 No bud	3	2			0	9						2	51	4		4	2		1	5
			4	46	13			0	8			4 Diff +diff			2 No bud	1	3		3	2		1	5
			4 No bud	4	5			0	8						3	64	4		2	2		0	3
			total	86	28			0	17			131	0.808642		3 No bud	2	1		1	1		0	3
			no bud	7	7			0	17			31			6	32	2		2	0		0	1
				0.918605	0.75			#DIV/0!	1	#DIV/0!	#DIV/0!				6 No bud	2	0		2	0		0	1	0.854839
																208	12		12	6		1	9	248
			sub total		114				17							7	5		9	5		1	9	36
															sub total		220			18
				Vesicules				AGG								Vesicules			AGG			Diff
			bud	PSG	other			PSG	other						bud	AB	other		AB	other		AB	other
			1	51	24			0	10						1				6	2		0	7
			1 No bud	4	1			0	10						1 No bud				5	2		0	7
			2	41	26			0	5						2				1	0		0	0
			2 No bud	2	2			0	5						2 No bud				1	0		0	0
			3	38	19			0	2						3				1	0		2	0
			3 No bud	5	2			0	2						3 No bud				0	0		1	0
			4	26	12			1	3						4				10	0
			4 No bud	0	2			0	3						4 No bud				9	0
			5	25	19			0	5										18	2		2	7
			5 No bud	1	5			0	5										15	2		1	7
			6	29	32			0	4						sub total		0			20
			6 No bud	1	6			0	4
			total	210	132			1	29			372	0.861111			Vesicules			AGG			Diff
			no bud	13	18			0	29			60			bud	AB	other		AB	other		AB	other
				0.938095	0.863636			1	0						1	51	5		2	1		0	1
															1 No bud	3	0		1	1		0	1
			sub total		342				30						2	62	1		6	2		0	1
															2 No bud	2	1		4	2		0	0
				Vesicules				AGG							3	37	4		2	2		0	3
				PSG	other			PSG	other						3 No bud	1	0		2	2		0	2			Vesicules			AGG
			Total	296	160			0	46	0	0	Total			4	52	5		3	2		0	2			AB	other		AB	other
			456	296	autre	160		0	autre	46		46			4 No bud	3	1		2	2		0	2		Total	452	38	0	75	50	0	Total
				0.649123		0.350877		0		1					5	42	11		6	1		0	1		490	452	autre	38	75	autre	50	125
															5 No bud	2	0		6	1		0	1			0.922449		0.077551	0.6		0.4
			PROTEASOME												6				1	0		0	0
				PSG				PSG							6 No bud				1	0		0	0
			manip I	0.754386				0	1						7				2	2		0	1
			manip II	0.614035				0.0333333	0.966667						7 No bud				2	2		0	0
			mean	0.684211	VES			0.0166667	AGG						8				5	2		0	1
			SD	0.0992431				0.0235702							8 No bud				4	2		0	1
			ACTIN												9				3	0		0	2
				AB				AB							9 No bud				3	0		0	2
			manip I	0.945455				0.666667							10				10	1		2	1
			manip II												10 No bud				10	1		2	1	0.862295
			manip III	0.903704				0.754717								244	26		40	13		2	13	305
			mean	0.924579	VES			0.666667	AGG							11	2		35	13		2	10	42
			SD	0.0295223				0.062261							sub total		270			53
