# Supplementary material for: Mitochondria reorganization upon proliferation arrest predicts individual yeast cell fate
Source: eLife. 2018 Oct 9;7:e35685. doi: 10.7554/eLife.35685 (PMC6177259; doi:10.7554/eLife.35685)
Supplement: Figure 5—figure supplement 1—source data 1. [file elife-35685-fig5-figsupp1-data1.xlsx]

## Sheet: Feuil1
	Sum 3 independans experiments
	virgin Ves	Virgin Agg	mother (1-5scar) Ves	mother (1-5scar) Agg	OLD mother (>5scar) Ves	OLD mother (>5scar) Agg
n=	639	94	376	80	86	43
	10.5702	6.571	33.4214	22.6842	29.5665	47.8383
	10.6002	6.76525	34.8207	23.7159	62.9047	52.8781
	12.3844	10.6615	40.0244	24.2674	64.0299	54.1246
	13.1797	10.6917	42.4335	26.2978	65.0306	59.2313
	13.2094	11.1607	45.45	27.4777	66.9833	59.245
	13.4171	12.8131	45.91	28.86	69.3228	59.6623
	13.4195	12.8974	45.9878	29.2703	70.5755	60.3571
	13.5278	14.0174	46.56	30.8433	70.6626	61.4154
	13.5563	14.0469	47.14	32.1147	72.8944	61.9961
	13.7152	14.0884	48.4224	32.7149	73.1448	63.931
	13.8339	15.2481	48.92	33.76	74.9637	65.3041
	14.126	15.424	49.07	34.425	76.5304	65.7435
	14.2165	15.805	50.64	35.0916	78.6155	68.8878
	15.527	16.2169	51.23	36.6424	78.7832	70.1682
	16.0267	16.9908	51.5385	37.7981	80.0784	70.3749
	16.1941	17.5029	51.8813	37.8358	87.9356	71.204
	16.224	17.669	53.3561	37.9102	89.1108	71.3481
	16.3276	17.8139	53.72	38.4443	89.5155	71.7928
	17.5947	17.9002	54.5446	39.34	94.2029	72.1499
	18.996	18.1125	55.7346	40.1017	94.3019	73.9095
	19.355	18.3364	56.8115	41.3415	95.7859	77.4625
	19.4395	18.4888	57.0231	41.5924	95.7897	77.6037
	19.6495	19.1183	57.7294	41.9288	98.6117	77.7052
	19.9672	19.4927	58.0113	43.0603	99.4639	78.4888
	20.3007	19.5624	58.22	44.4717	102.322	78.5819
	20.366	20.1239	59.9393	44.51	102.894	81.008
	20.5212	20.937	60.1	45.0982	107.078	81.7426
	20.7986	21.2558	61.36	46	109.624	84.5494
	20.8834	21.2922	61.5334	46.17	109.941	87.762
	20.9053	21.7046	62.4996	46.66	110.002	92.3292
	20.9785	22.4301	62.8417	46.8372	110.059	94.6224
	21.2372	22.6362	63.0608	47.0096	110.288	98.678
	21.2563	22.6483	63.07	47.32	111.476	99.0566
	21.3556	22.8908	63.8	47.39	112.725	102.271
	21.5527	23.2137	63.8125	47.9552	115.426	102.868
	21.5735	23.4083	63.97	48.18	115.884	104.8
	21.6424	23.5264	64.1	48.7492	118.077	106.29
	22.2036	23.6384	64.34	48.938	118.09	108.296
	22.46	24.2413	64.43	50.7297	118.457	111.516
	22.5159	24.7198	64.4648	51.3286	118.734	117.925
	22.6097	24.8106	64.7697	51.633	119.258	119.297
	22.6249	25.0156	65.21	51.6865	119.416	121.488
	22.7364	25.5517	65.74	52.1409	119.422	130.902
	22.7992	25.8957	65.9	53.1788	119.501
	23.0667	26.53	66.63	53.5967	119.656
	23.2826	26.8876	66.6428	53.6245	119.876
	23.4699	27.3623	66.81	53.8574	120.477
	23.5543	27.7717	67.8	56.4098	120.663
	23.5857	27.8342	68.48	56.6959	121.45
	23.6232	27.8823	68.61	56.74	123.836
	23.7477	28.921	68.8605	56.9	124.863
	23.8789	29.0666	69.39	57.6727	125.668
	24.1475	29.493	69.411	57.8949	127.63
	24.3	29.735	70.0794	58.9387	131.817
	24.4167	30.0148	70.2495	59.68	132.031
	24.42	30.1094	70.5624	60.0178	132.161
	24.4724	30.2362	71.0003	60.15	133.466
	24.7647	30.6881	71.31	60.7053	133.667
	24.9145	30.7776	71.3688	63.4847	134.484
	24.9171	30.7866	71.5791	65.0026	139.832
	24.9256	30.9653	71.95	65.4793	139.835
	25.3218	31.2216	72.6704	66.2776	139.839
	25.3291	31.5552	72.9607	67.7027	142.246
	25.4161	32.8501	73.1948	69.6485	143.982
	25.6047	33.0892	73.2668	69.67	144.225
	25.7525	33.2525	73.5	69.9631	145.971
	25.7622	33.7045	73.8035	70.4698	146.418
	25.8	33.9421	74.3187	71.78	149.215
	25.8995	34.115	74.43	72.89	149.843
	25.9331	34.4939	74.6984	73.0029	152.896
	26.1243	34.591	74.82	77.976	155.606
	26.1902	35.0814	74.9	82.5392	159.126
	26.4073	35.7937	75.98	86.0826	161.059
	26.4163	36.5132	75.9995	87.43	162.113
	26.6456	36.5631	76.2828	88.5751	162.362
	26.7007	37.1089	76.9241	94.0143	164.113
	26.7352	37.6919	77.1398	94.11	167.642
	26.7701	39.3958	77.194	101.005	169.089
	26.9685	39.4613	77.2977	119.89	172.293
	26.9905	40.0938	77.53	170.08	175.618
	27.1501	40.2072	77.8255		180.984
	27.1518	41.2543	77.8936		191.689
	27.3994	42.0721	77.9343		194.696
	27.4804	42.5409	78.1725		196.922
	27.5507	42.9813	78.47		202.785
	27.6246	43.4274	78.53		232.523
	27.6979	46.3163	78.5558
	27.9333	47.6586	78.7829
	28.0114	49.5475	78.85
	28.1132	54.8337	78.9742
	28.1814	60.1596	79.47
	28.2889	60.6718	79.5843
	28.5121	61.4879	79.5995
	28.7225	63.8023	79.9996
	28.9104		80.0854
	28.9144		80.4296
	29.0033		80.55
	29.1116		80.9657
	29.2094		81.4634
	29.2298		81.4811
	29.2809		81.5082
	29.2994		81.57
	29.3902		81.6
	29.4524		81.72
	29.4613		81.7279
	29.6311		81.8505
	29.7844		82.333
	30.043		82.7327
	30.1702		82.7814
	30.1843		83.1515
	30.2643		83.23
	30.3467		83.37
	30.3574		83.5807
	30.3703		83.84
	30.4546		84.0991
	30.6561		84.0992
	30.9182		84.16
	30.9754		84.2782
	31.0032		84.36
	31.1364		84.54
	31.273		84.5565
	31.3123		84.651
	31.3863		84.89
	31.3905		85.11
	31.4794		85.2146
	31.6392		85.3505
	31.8466		85.9491
	31.8496		86.11
	31.9939		86.1928
	32.1909		86.2137
	32.2006		86.2766
	32.2619		86.34
	32.3112		86.3648
	32.3588		86.58
	32.3645		86.8016
	32.3822		86.89
	32.4448		87.1
	32.5306		87.5
	32.5335		87.8259
	32.685		88.0863
	32.7659		88.31
	32.7815		88.3802
	32.996		88.5199
	33.0722		88.7939
	33.1765		88.9677
	33.1856		89.2
	33.1993		89.44
	33.1993		90.0181
	33.3976		90.15
	33.4086		90.4021
	33.4501		90.4616
	33.459		90.61
	33.5279		90.7267
	33.6226		90.7993
	33.7398		90.9579
	33.9111		90.9942
	33.9471		91.0468
	34.006		91.1134
	34.12		91.1664
	34.1382		91.35
	34.1649		91.39
	34.1653		91.87
	34.2099		92.68
	34.3121		92.68
	34.3121		92.72
	34.3292		93.925
	34.4472		94.06
	34.4485		94.1951
	34.5068		94.3959
	34.5215		94.4555
	34.6611		94.6
	34.7591		94.9256
	34.7612		95.0607
	34.8173		95.16
	34.8618		95.82
	34.8686		96.4284
	34.9144		96.6018
	35.1094		96.6767
	35.1948		96.9031
	35.2407		97.265
	35.2761		97.3312
	35.2988		97.4432
	35.3737		97.5053
	35.4387		97.5476
	35.4711		97.6248
	35.473		97.93
	35.4964		97.9958
	35.5331		98.2095
	35.5499		98.29
	35.6253		98.3944
	35.6957		98.69
	35.7131		98.8902
	35.7229		98.9125
	35.7864		99
	35.789		99.2709
	35.7936		99.356
	35.9645		99.38
	36.0557		99.5483
	36.0792		99.83
	36.1009		100
	36.1239		100.021
	36.2163		100.36
	36.2766		100.602
	36.3541		100.876
	36.4018		101.081
	36.4281		101.083
	36.4958		101.18
	36.6992		101.27
	36.7784		101.5
	36.868		101.858
	36.873		101.88
	36.9039		101.92
	37.0323		102.019
	37.0369		102.108
	37.1124		102.11
	37.1957		102.12
	37.3025		102.484
	37.4305		102.57
	37.471		102.7
	37.4978		102.888
	37.4978		102.892
	37.5101		103.01
	37.5447		103.22
	37.5847		103.29
	37.7028		103.54
	37.775		103.6
	37.8458		103.81
	37.8771		104.13
	37.884		104.356
	37.9037		104.96
	38.0506		105.323
	38.23		105.445
	38.3396		105.472
	38.3964		105.51
	38.5133		105.716
	38.5669		105.92
	38.6164		105.97
	38.6563		106.05
	38.6801		106.16
	38.7364		106.208
	38.7862		106.278
	38.8049		106.376
	38.979		106.45
	38.9819		106.45
	39.1169		106.866
	39.1675		107.434
	39.1904		107.74
	39.2237		107.92
	39.2395		108.055
	39.3436		108.187
	39.3441		108.363
	39.3564		108.39
	39.3639		108.55
	39.4642		108.87
	39.5448		108.876
	39.5521		109.046
	39.5624		109.33
	39.6153		109.84
	39.6247		109.928
	39.7451		110.04
	39.7766		110.209
	39.788		110.286
	39.9772		110.523
	40.0469		110.61
	40.0477		110.771
	40.0949		110.996
	40.1511		111.2
	40.2124		111.77
	40.2568		111.79
	40.2681		111.9
	40.3386		112.059
	40.4568		112.18
	40.732		112.258
	40.7719		112.52
	40.8564		112.942
	40.8805		113.364
	40.8813		113.48
	40.8845		113.67
	40.8924		113.749
	40.9352		113.83
	40.9709		114.09
	41.2334		114.14
	41.243		114.41
	41.3479		114.48
	41.3719		114.616
	41.4575		115
	41.4587		115.687
	41.5035		115.88
	41.544		116.23
	41.5954		116.273
	41.6258		116.478
	41.7407		116.52
	41.8022		116.522
	41.8614		116.66
	41.9171		116.86
	41.9841		117.034
	42.0026		117.4
	42.1213		118.22
	42.1705		118.3
	42.1705		118.52
	42.267		118.768
	42.3328		118.89
	42.4284		118.99
	42.6018		119.13
	42.6513		119.44
	42.699		119.868
	42.7086		120.04
	42.7479		120.432
	42.8319		120.744
	42.9679		120.83
	43.1722		120.97
	43.2505		121.34
	43.3924		121.554
	43.4447		121.76
	43.4883		122.232
	43.8115		122.53
	44.0571		123
	44.0755		123.303
	44.0961		123.362
	44.1147		123.61
	44.22		123.768
	44.491		123.81
	44.7036		123.906
	44.7036		124.1
	44.7055		124.479
	44.7055		125.13
	44.8665		125.18
	44.8732		125.61
	44.8882		126.88
	44.9721		126.972
	45.2133		127.76
	45.2331		127.93
	45.3776		128.12
	45.6254		128.7
	45.6272		129.082
	45.6745		129.709
	45.8243		129.793
	45.8448		130.15
	45.9043		130.26
	45.9043		130.82
	45.9648		131.07
	46.0252		131.45
	46.0329		132.975
	46.2597		133.01
	46.2746		135.48
	46.3295		135.61
	46.6223		136.27
	46.7829		137.38
	46.8977		137.62
	46.9711		137.62
	47.0513		137.855
	47.0885		138.56
	47.0904		138.655
	47.1608		139.55
	47.3406		140.67
	47.3851		142.51
	47.465		142.71
	47.5773		142.94
	47.9231		142.97
	48.0672		142.98
	48.282		143.049
	48.3521		143.314
	48.4361		143.49
	48.517		143.8
	48.6088		144.197
	48.6506		147.32
	48.6957		153.2
	48.6972		154.11
	48.7388		154.42
	48.8007		154.92
	48.9239		156.477
	48.9523		161.12
	49.0033		163.41
	49.0821		171.98
	49.3107		173.57
	49.4102		175.29
	49.6011
	49.79
	49.8758
	50.0127
	50.0248
	50.0972
	50.3137
	50.3607
	50.3955
	50.5313
	50.7236
	50.806
	50.9815
	51.0323
	51.0508
	51.0769
	51.132
	51.2597
	51.6776
	51.6984
	51.7309
	51.7668
	51.8954
	51.9381
	52.0159
	52.2259
	52.3366
	52.3612
	52.4312
	52.554
	52.554
	52.6647
	52.6984
	52.7152
	52.7547
	52.8396
	52.8715
	52.8856
	52.9569
	53.041
	53.0422
	53.0678
	53.2186
	53.3606
	53.5351
	53.6161
	53.7035
	53.7952
	53.8052
	53.9893
	54.2391
	54.2938
	54.424
	54.4768
	54.5368
	54.7994
	54.9543
	55.0462
	55.0662
	55.1292
	55.209
	55.2679
	55.3972
	55.6998
	55.7273
	56.0193
	56.0432
	56.1098
	56.1242
	56.2994
	56.3462
	56.5087
	56.6734
	56.7571
	56.871
	57.3324
	57.4211
	57.5815
	57.6248
	57.6304
	57.6485
	57.7807
	57.9363
	57.9393
	57.9426
	57.9472
	58.0122
	58.142
	58.2349
	58.2481
	58.3247
	58.6504
	58.6942
	58.8511
	58.9014
	58.9816
	58.9881
	59.1191
	59.1995
	59.2899
	59.5889
	59.8425
	60.1609
	60.1939
	60.197
	60.2535
	60.2758
	60.3827
	60.5734
	60.5945
	60.7601
	60.91
	61.0335
	61.1601
	61.2439
	61.2665
	61.3206
	61.3799
	61.4731
	61.8155
	61.8953
	62.3342
	62.3694
	62.8068
	62.87
	62.9143
	63.0941
	63.1223
	63.2191
	63.3484
	63.3584
	63.5987
	63.8171
	63.9553
	64.2512
	64.3381
	64.5855
	64.6101
	64.8101
	64.8651
	64.993
	65.28
	65.5457
	65.727
	65.866
	65.9334
	66.0342
	66.0693
	66.1432
	66.36
	66.37
	66.7202
	66.7533
	66.8865
	66.8992
	66.9596
	66.965
	67.3257
	67.5111
	67.85
	67.9097
	67.9521
	67.9855
	68.3411
	68.3906
	68.4224
	68.5039
	68.5805
	68.6289
	68.7535
	69
	69.537
	69.5461
	69.5653
	70.0443
	70.2772
	70.4443
	70.518
	70.8
	70.8007
	71.0005
	71.1885
	71.6326
	71.6379
	71.8929
	71.9975
	72.4367
	72.6858
	72.84
	73.0269
	73.1631
	73.34
	73.3546
	73.6972
	73.9624
	74.5129
	74.5287
	74.6892
	74.7276
	74.7548
	74.7965
	74.9043
	74.9924
	75.002
	75.25
	75.5232
	75.5926
	76.535
	76.6615
	76.7347
	77.0449
	77.3295
	77.358
	77.5118
	77.6313
	77.876
	78.2406
	78.2596
	80.1045
	80.4273
	80.6368
	80.8975
	80.94
	80.9422
	81.0732
	81.1204
	81.3066
	81.6642
	82.1428
	82.15
	82.4101
	82.7316
	82.7469
	83.16
	83.5938
	84.548
	84.9222
	85.1683
	85.1825
	85.7621
	86.9937
	87.6951
	88.668
	88.7802
	89.4649
	90.7076
	90.7468
	91.4425
	91.8811
	92.2586
	92.5542
	92.7581
	93.7229
	94.9612
	94.977
	95.4608
	97.07
	97.4667
	103.464
	104.343
	108.562
	110.409
	112.99
